# Supplementary material for: A Regulatory Noncoding RNA, nc886, Suppresses Esophageal Cancer by Inhibiting the AKT Pathway and Cell Cycle Progression
Source: Cells. 2020 Mar 26;9(4):801. doi: 10.3390/cells9040801 (PMC7226379; doi:10.3390/cells9040801)
Supplement: Supplementary file 1 [file cells-09-00801-s001.zip]

Archive with 2 entries (2 files):
- Manuscript ID cells_689847_Supple_Cells_rev_final.DOCX
- Manuscript ID cells_689847_TableS_Cells_rev.xlsx
