# Supplementary material for: A Regulatory Noncoding RNA, nc886, Suppresses Esophageal Cancer by Inhibiting the AKT Pathway and Cell Cycle Progression
Source: Cells. 2020 Mar 26;9(4):801. doi: 10.3390/cells9040801 (PMC7226379; doi:10.3390/cells9040801)
Supplement: Supplementary file 1 [file cells-09-00801-s001.zip › Manuscript ID cells_689847_TableS_Cells_rev.xlsx]

## Sheet: index of Tables
	Title
Table S1	Z-scores of 674 gene sets of Reactome pathways ("REACTOME" from C2: curated gene sets in MSigDB)
Table S2	Z-scores of 615 sets of TF targets ("TFT" from C3: motif gene sets in MSigDB)
Table S3	Z-scores of 221 sets of miRNA targets ("MIR" from C3: motif gene sets in MSigDB)
Table S4	Fold changes and p-value of RPPA analysis
Table S5	AKT target gene list
Table S6	34 AKT target genes increased upon nc886-KD
Table S7	19 AKT target genes decreased upon nc886-KD
Table S8	Union of 184 AKT target genes and (Table S5) and 19 cell cycle genes (Figure 4A)

## Sheet: S1
Supplementary Table S1. Z-scores of 674 gene sets of Reactome pathways ("REACTOME" from C2: curated gene sets in MSigDB)
Reactome pathway (C2 : curated gene sets, in MSigDB)	number of pathway genes	Z-score
		nc886-EXP (293T-U6:nc886 / 293T-U6)	nc886-KD (anti-nc886 / anti-control)
REACTOME_3_UTR_MEDIATED_TRANSLATIONAL_REGULATION	98	1.07509	-9.0468
REACTOME_A_TETRASACCHARIDE_LINKER_SEQUENCE_IS_REQUIRED_FOR_GAG_SYNTHESIS	23	-2.46814	4.7259
REACTOME_ABACAVIR_TRANSPORT_AND_METABOLISM	10	-0.222625	-1.04009
REACTOME_ABC_FAMILY_PROTEINS_MEDIATED_TRANSPORT	32	-0.821176	3.45419
REACTOME_ABCA_TRANSPORTERS_IN_LIPID_HOMEOSTASIS	16	-1.24353	1.48404
REACTOME_ABORTIVE_ELONGATION_OF_HIV1_TRANSCRIPT_IN_THE_ABSENCE_OF_TAT	23	1.41266	-6.74102
REACTOME_ACETYLCHOLINE_BINDING_AND_DOWNSTREAM_EVENTS	14	-2.07519	-0.38518
REACTOME_ACETYLCHOLINE_NEUROTRANSMITTER_RELEASE_CYCLE	10	-0.75239	0.33111
REACTOME_ACTIVATED_AMPK_STIMULATES_FATTY_ACID_OXIDATION_IN_MUSCLE	15	-0.924078	0.623318
REACTOME_ACTIVATED_NOTCH1_TRANSMITS_SIGNAL_TO_THE_NUCLEUS	26	1.09799	4.52893
REACTOME_ACTIVATED_POINT_MUTANTS_OF_FGFR2	16	-0.587318	2.88068
REACTOME_ACTIVATED_TAK1_MEDIATES_P38_MAPK_ACTIVATION	14	-1.30764	0.705894
REACTOME_ACTIVATED_TLR4_SIGNALLING	87	-0.32041	2.77922
REACTOME_ACTIVATION_OF_ATR_IN_RESPONSE_TO_REPLICATION_STRESS	28	3.47199	-7.31263
REACTOME_ACTIVATION_OF_BH3_ONLY_PROTEINS	16	-2.09158	-4.50955
REACTOME_ACTIVATION_OF_CHAPERONE_GENES_BY_ATF6_ALPHA	9	1.38017	2.24742
REACTOME_ACTIVATION_OF_CHAPERONE_GENES_BY_XBP1S	44	0.246283	0.991428
REACTOME_ACTIVATION_OF_CHAPERONES_BY_ATF6_ALPHA	11	0.820025	2.04332
REACTOME_ACTIVATION_OF_GENES_BY_ATF4	24	0.749387	-2.91017
REACTOME_ACTIVATION_OF_IRF3_IRF7_MEDIATED_BY_TBK1_IKK_EPSILON	13	1.12637	3.00667
REACTOME_ACTIVATION_OF_KAINATE_RECEPTORS_UPON_GLUTAMATE_BINDING	30	-0.598976	0.265621
REACTOME_ACTIVATION_OF_NF_KAPPAB_IN_B_CELLS	60	-0.549005	-6.16288
REACTOME_ACTIVATION_OF_NMDA_RECEPTOR_UPON_GLUTAMATE_BINDING_AND_POSTSYNAPTIC_EVENTS	36	-1.47794	2.00844
REACTOME_ACTIVATION_OF_RAC	13	1.68682	1.08088
REACTOME_ACTIVATION_OF_THE_AP1_FAMILY_OF_TRANSCRIPTION_FACTORS	10	0.988162	2.31361
REACTOME_ACTIVATION_OF_THE_MRNA_UPON_BINDING_OF_THE_CAP_BINDING_COMPLEX_AND_EIFS_AND_SUBSEQUENT_BINDING_TO_43S	52	1.45205	-7.35745
REACTOME_ACTIVATION_OF_THE_PRE_REPLICATIVE_COMPLEX	23	2.21914	-8.66152
REACTOME_ACYL_CHAIN_REMODELLING_OF_PC	18	-1.50092	2.91112
REACTOME_ACYL_CHAIN_REMODELLING_OF_PE	17	-1.11937	3.04819
REACTOME_ACYL_CHAIN_REMODELLING_OF_PG	15	-2.69415	1.14228
REACTOME_ACYL_CHAIN_REMODELLING_OF_PI	13	-1.36553	3.34756
REACTOME_ACYL_CHAIN_REMODELLING_OF_PS	12	-2.45643	1.94741
REACTOME_ADAPTIVE_IMMUNE_SYSTEM	502	-2.29388	-2.4381
REACTOME_ADENYLATE_CYCLASE_ACTIVATING_PATHWAY	10	-0.867621	2.87638
REACTOME_ADENYLATE_CYCLASE_INHIBITORY_PATHWAY	13	-1.49871	1.97504
REACTOME_ADHERENS_JUNCTIONS_INTERACTIONS	27	-0.355855	3.56287
REACTOME_ADP_SIGNALLING_THROUGH_P2RY1	25	-2.4157	-0.22157
REACTOME_ADP_SIGNALLING_THROUGH_P2RY12	21	-1.50003	-1.28339
REACTOME_ADVANCED_GLYCOSYLATION_ENDPRODUCT_RECEPTOR_SIGNALING	13	0.41905	0.822972
REACTOME_AKT_PHOSPHORYLATES_TARGETS_IN_THE_CYTOSOL	12	-0.148045	-0.366419
REACTOME_ALPHA_LINOLENIC_ACID_ALA_METABOLISM	11	0.031401	2.07134
REACTOME_AMINE_COMPOUND_SLC_TRANSPORTERS	26	-0.678716	0.195659
REACTOME_AMINE_DERIVED_HORMONES	15	1.09197	-0.647318
REACTOME_AMINE_LIGAND_BINDING_RECEPTORS	36	0.467727	2.23321
REACTOME_AMINO_ACID_AND_OLIGOPEPTIDE_SLC_TRANSPORTERS	46	-2.96789	4.53085
REACTOME_AMINO_ACID_SYNTHESIS_AND_INTERCONVERSION_TRANSAMINATION	16	-1.00083	-2.06227
REACTOME_AMINO_ACID_TRANSPORT_ACROSS_THE_PLASMA_MEMBRANE	28	-3.30752	2.58253
REACTOME_AMYLOIDS	52	-0.516975	2.88872
REACTOME_ANDROGEN_BIOSYNTHESIS	10	-0.276336	-0.707792
REACTOME_ANTIGEN_ACTIVATES_B_CELL_RECEPTOR_LEADING_TO_GENERATION_OF_SECOND_MESSENGERS	28	-2.00744	4.03444
REACTOME_ANTIGEN_PRESENTATION_FOLDING_ASSEMBLY_AND_PEPTIDE_LOADING_OF_CLASS_I_MHC	20	-1.08389	1.60539
REACTOME_ANTIGEN_PROCESSING_CROSS_PRESENTATION	72	-0.995414	-5.0529
REACTOME_ANTIGEN_PROCESSING_UBIQUITINATION_PROTEASOME_DEGRADATION	197	-1.85763	-7.12779
REACTOME_ANTIVIRAL_MECHANISM_BY_IFN_STIMULATED_GENES	65	-0.343995	-4.55201
REACTOME_APC_C_CDC20_MEDIATED_DEGRADATION_OF_CYCLIN_B	18	0.315994	-0.848046
REACTOME_APC_C_CDC20_MEDIATED_DEGRADATION_OF_MITOTIC_PROTEINS	63	-0.311053	-5.73111
REACTOME_APC_C_CDH1_MEDIATED_DEGRADATION_OF_CDC20_AND_OTHER_APC_C_CDH1_TARGETED_PROTEINS_IN_LATE_MITOSIS_EARLY_G1	63	-0.6791	-5.3988
REACTOME_APC_CDC20_MEDIATED_DEGRADATION_OF_NEK2A	21	0.642699	-1.56415
REACTOME_APOBEC3G_MEDIATED_RESISTANCE_TO_HIV1_INFECTION	6	-0.241469	-0.451459
REACTOME_APOPTOSIS	139	-2.52415	-3.45905
REACTOME_APOPTOSIS_INDUCED_DNA_FRAGMENTATION	13	-0.395364	1.64616
REACTOME_APOPTOTIC_CLEAVAGE_OF_CELL_ADHESION_PROTEINS	11	0.394057	0.370042
REACTOME_APOPTOTIC_CLEAVAGE_OF_CELLULAR_PROTEINS	35	-0.414015	1.28239
REACTOME_APOPTOTIC_EXECUTION_PHASE	49	-0.634908	1.92243
REACTOME_AQUAPORIN_MEDIATED_TRANSPORT	49	-0.649384	0.528189
REACTOME_ARMS_MEDIATED_ACTIVATION	16	-0.517148	-1.83035
REACTOME_ASPARAGINE_N_LINKED_GLYCOSYLATION	73	-1.14771	2.23562
REACTOME_ASSEMBLY_OF_THE_PRE_REPLICATIVE_COMPLEX	56	0.226686	-8.31447
REACTOME_ASSOCIATION_OF_LICENSING_FACTORS_WITH_THE_PRE_REPLICATIVE_COMPLEX	8	0.643194	-1.77736
REACTOME_ASSOCIATION_OF_TRIC_CCT_WITH_TARGET_PROTEINS_DURING_BIOSYNTHESIS	25	-0.658488	-2.81303
REACTOME_AUTODEGRADATION_OF_CDH1_BY_CDH1_APC_C	55	-0.929125	-6.89813
REACTOME_AUTODEGRADATION_OF_THE_E3_UBIQUITIN_LIGASE_COP1	46	-0.768988	-6.42948
REACTOME_AXON_GUIDANCE	236	-1.26736	7.1666
REACTOME_BASE_EXCISION_REPAIR	19	0.878719	-2.41316
REACTOME_BASE_FREE_SUGAR_PHOSPHATE_REMOVAL_VIA_THE_SINGLE_NUCLEOTIDE_REPLACEMENT_PATHWAY	10	0.0410362	-1.44302
REACTOME_BASIGIN_INTERACTIONS	24	-1.14199	2.98443
REACTOME_BETA_DEFENSINS	22	2.08471	-0.728773
REACTOME_BILE_ACID_AND_BILE_SALT_METABOLISM	25	0.0299897	1.17712
REACTOME_BILE_SALT_AND_ORGANIC_ANION_SLC_TRANSPORTERS	10	0.329843	2.15293
REACTOME_BINDING_AND_ENTRY_OF_HIV_VIRION	5	0.429512	-0.628349
REACTOME_BIOLOGICAL_OXIDATIONS	122	-0.233919	2.60419
REACTOME_BIOSYNTHESIS_OF_THE_N_GLYCAN_PRECURSOR_DOLICHOL_LIPID_LINKED_OLIGOSACCHARIDE_LLO_AND_TRANSFER_TO_A_NASCENT_PROTEIN	26	-2.11738	-2.25452
REACTOME_BMAL1_CLOCK_NPAS2_ACTIVATES_CIRCADIAN_EXPRESSION	34	-0.481512	2.23255
REACTOME_BOTULINUM_NEUROTOXICITY	17	0.588077	-1.14085
REACTOME_BRANCHED_CHAIN_AMINO_ACID_CATABOLISM	17	0.339232	-2.69246
REACTOME_CA_DEPENDENT_EVENTS	27	-2.26254	2.8321
REACTOME_CALNEXIN_CALRETICULIN_CYCLE	9	0.0278657	2.19345
REACTOME_CASPASE_MEDIATED_CLEAVAGE_OF_CYTOSKELETAL_PROTEINS	11	-0.487212	-0.493943
REACTOME_CD28_CO_STIMULATION	30	-3.6479	-0.965433
REACTOME_CD28_DEPENDENT_PI3K_AKT_SIGNALING	20	-2.85677	-1.63366
REACTOME_CD28_DEPENDENT_VAV1_PATHWAY	11	-2.01383	-0.628572
REACTOME_CDC6_ASSOCIATION_WITH_THE_ORC_ORIGIN_COMPLEX	5	0.243075	-1.19099
REACTOME_CDK_MEDIATED_PHOSPHORYLATION_AND_REMOVAL_OF_CDC6	45	-0.605412	-6.85473
REACTOME_CDT1_ASSOCIATION_WITH_THE_CDC6_ORC_ORIGIN_COMPLEX	47	-0.304154	-7.28786
REACTOME_CELL_CELL_COMMUNICATION	116	-1.26052	5.14381
REACTOME_CELL_CELL_JUNCTION_ORGANIZATION	55	-0.489313	4.4044
REACTOME_CELL_CYCLE	356	4.66554	-8.60323
REACTOME_CELL_CYCLE_CHECKPOINTS	102	1.53306	-7.44862
REACTOME_CELL_CYCLE_MITOTIC	289	5.19085	-8.74014
REACTOME_CELL_DEATH_SIGNALLING_VIA_NRAGE_NRIF_AND_NADE	58	-2.2905	0.998894
REACTOME_CELL_EXTRACELLULAR_MATRIX_INTERACTIONS	14	-2.14255	1.90932
REACTOME_CELL_JUNCTION_ORGANIZATION	75	-1.02996	4.96992
REACTOME_CELL_SURFACE_INTERACTIONS_AT_THE_VASCULAR_WALL	84	-1.24228	6.00616
REACTOME_CGMP_EFFECTS	19	0.0324393	0.323181
REACTOME_CHEMOKINE_RECEPTORS_BIND_CHEMOKINES	50	0.863655	0.563155
REACTOME_CHOLESTEROL_BIOSYNTHESIS	21	-2.73489	5.86167
REACTOME_CHONDROITIN_SULFATE_BIOSYNTHESIS	17	-0.626552	6.83696
REACTOME_CHONDROITIN_SULFATE_DERMATAN_SULFATE_METABOLISM	43	-2.3263	7.12602
REACTOME_CHROMOSOME_MAINTENANCE	93	1.51144	-6.62376
REACTOME_CHYLOMICRON_MEDIATED_LIPID_TRANSPORT	16	0.344886	4.86086
REACTOME_CIRCADIAN_CLOCK	50	0.0563347	3.2953
REACTOME_CIRCADIAN_REPRESSION_OF_EXPRESSION_BY_REV_ERBA	23	0.241507	2.92426
REACTOME_CITRIC_ACID_CYCLE_TCA_CYCLE	19	-0.458473	-2.38559
REACTOME_CLASS_A1_RHODOPSIN_LIKE_RECEPTORS	278	2.06253	5.90254
REACTOME_CLASS_B_2_SECRETIN_FAMILY_RECEPTORS	85	-3.07932	3.42131
REACTOME_CLASS_C_3_METABOTROPIC_GLUTAMATE_PHEROMONE_RECEPTORS	13	1.80512	2.85247
REACTOME_CLASS_I_MHC_MEDIATED_ANTIGEN_PROCESSING_PRESENTATION	235	-1.90842	-6.06364
REACTOME_CLEAVAGE_OF_GROWING_TRANSCRIPT_IN_THE_TERMINATION_REGION_	33	0.207188	-5.47484
REACTOME_COLLAGEN_FORMATION	56	-1.17702	8.38735
REACTOME_COMMON_PATHWAY	14	0.616372	1.22487
REACTOME_COMPLEMENT_CASCADE	29	-0.500256	0.0304022
REACTOME_CONVERSION_FROM_APC_C_CDC20_TO_APC_C_CDH1_IN_LATE_ANAPHASE	16	-0.259212	-1.11016
REACTOME_COPI_MEDIATED_TRANSPORT	10	0.708004	-4.93241
REACTOME_COSTIMULATION_BY_THE_CD28_FAMILY	58	-2.00949	0.138338
REACTOME_CREATION_OF_C4_AND_C2_ACTIVATORS	8	1.12849	0.613038
REACTOME_CREB_PHOSPHORYLATION_THROUGH_THE_ACTIVATION_OF_CAMKII	14	-0.144804	2.44388
REACTOME_CREB_PHOSPHORYLATION_THROUGH_THE_ACTIVATION_OF_RAS	26	-1.57165	1.57606
REACTOME_CRMPS_IN_SEMA3A_SIGNALING	14	-0.629442	4.40945
REACTOME_CROSS_PRESENTATION_OF_SOLUBLE_EXOGENOUS_ANTIGENS_ENDOSOMES	46	-0.48647	-6.18609
REACTOME_CS_DS_DEGRADATION	12	-0.79419	2.0622
REACTOME_CTLA4_INHIBITORY_SIGNALING	21	-0.39383	-0.670364
REACTOME_CTNNB1_PHOSPHORYLATION_CASCADE	16	0.808991	0.56903
REACTOME_CYCLIN_A_B1_ASSOCIATED_EVENTS_DURING_G2_M_TRANSITION	14	0.780402	0.521786
REACTOME_CYCLIN_E_ASSOCIATED_EVENTS_DURING_G1_S_TRANSITION_	61	-0.774817	-4.54185
REACTOME_CYTOCHROME_P450_ARRANGED_BY_SUBSTRATE_TYPE	49	-0.340401	2.05489
REACTOME_CYTOKINE_SIGNALING_IN_IMMUNE_SYSTEM	254	-0.891337	-3.44358
REACTOME_CYTOSOLIC_SULFONATION_OF_SMALL_MOLECULES	13	0.816324	1.04309
REACTOME_CYTOSOLIC_TRNA_AMINOACYLATION	22	2.17869	-5.55283
REACTOME_DAG_AND_IP3_SIGNALING	29	-0.289211	3.62638
REACTOME_DARPP_32_EVENTS	22	0.267595	-0.825016
REACTOME_DCC_MEDIATED_ATTRACTIVE_SIGNALING	13	-1.26258	0.647063
REACTOME_DEADENYLATION_DEPENDENT_MRNA_DECAY	45	2.37723	-2.70203
REACTOME_DEADENYLATION_OF_MRNA	20	2.61826	0.820083
REACTOME_DEFENSINS	29	2.17898	-0.795984
REACTOME_DEGRADATION_OF_THE_EXTRACELLULAR_MATRIX	28	0.0359238	2.9803
REACTOME_DEPOSITION_OF_NEW_CENPA_CONTAINING_NUCLEOSOMES_AT_THE_CENTROMERE	40	0.259804	-2.42066
REACTOME_DESTABILIZATION_OF_MRNA_BY_AUF1_HNRNP_D0	48	-0.19309	-4.89128
REACTOME_DESTABILIZATION_OF_MRNA_BY_BRF1	17	-0.274915	-2.24424
REACTOME_DESTABILIZATION_OF_MRNA_BY_KSRP	17	-0.258065	-3.98178
REACTOME_DESTABILIZATION_OF_MRNA_BY_TRISTETRAPROLIN_TTP	17	0.404205	-2.88368
REACTOME_DEVELOPMENTAL_BIOLOGY	373	-0.874189	7.33938
REACTOME_DIABETES_PATHWAYS	125	-0.71249	1.21349
REACTOME_DIGESTION_OF_DIETARY_CARBOHYDRATE	5	1.86577	-0.261004
REACTOME_DNA_REPAIR	104	3.6795	-7.81566
REACTOME_DNA_REPLICATION	177	4.58526	-9.73751
REACTOME_DNA_STRAND_ELONGATION	29	2.88431	-9.20265
REACTOME_DOPAMINE_NEUROTRANSMITTER_RELEASE_CYCLE	11	-1.4155	0.348061
REACTOME_DOUBLE_STRAND_BREAK_REPAIR	22	2.16486	-3.63157
REACTOME_DOWNREGULATION_OF_ERBB2_ERBB3_SIGNALING	11	0.445731	-1.48991
REACTOME_DOWNREGULATION_OF_SMAD2_3_SMAD4_TRANSCRIPTIONAL_ACTIVITY	19	0.439304	0.498918
REACTOME_DOWNREGULATION_OF_TGF_BETA_RECEPTOR_SIGNALING	21	2.48387	0.212189
REACTOME_DOWNSTREAM_SIGNAL_TRANSDUCTION	86	-1.47845	1.04787
REACTOME_DOWNSTREAM_SIGNALING_EVENTS_OF_B_CELL_RECEPTOR_BCR	89	-1.22457	-5.86208
REACTOME_DOWNSTREAM_SIGNALING_OF_ACTIVATED_FGFR	92	-0.857274	2.37333
REACTOME_DOWNSTREAM_TCR_SIGNALING	32	0.680989	-1.84714
REACTOME_DSCAM_INTERACTIONS	11	-0.166687	0.0856706
REACTOME_E2F_ENABLED_INHIBITION_OF_PRE_REPLICATION_COMPLEX_FORMATION	3	1.55308	0.567491
REACTOME_E2F_MEDIATED_REGULATION_OF_DNA_REPLICATION	24	1.66197	-2.78407
REACTOME_EARLY_PHASE_OF_HIV_LIFE_CYCLE	14	1.03522	-3.12791
REACTOME_EFFECTS_OF_PIP2_HYDROLYSIS	22	-1.23185	2.60251
REACTOME_EGFR_DOWNREGULATION	24	-0.7829	-1.89642
REACTOME_EICOSANOID_LIGAND_BINDING_RECEPTORS	15	-0.0222978	1.21723
REACTOME_ELEVATION_OF_CYTOSOLIC_CA2_LEVELS	8	-0.187386	1.79013
REACTOME_ELONGATION_ARREST_AND_RECOVERY	32	1.34821	-6.10367
REACTOME_ENDOGENOUS_STEROLS	15	-0.666198	2.7396
REACTOME_ENDOSOMAL_SORTING_COMPLEX_REQUIRED_FOR_TRANSPORT_ESCRT	25	0.919191	-4.87236
REACTOME_ENDOSOMAL_VACUOLAR_PATHWAY	8	-1.09766	-0.807977
REACTOME_ENERGY_DEPENDENT_REGULATION_OF_MTOR_BY_LKB1_AMPK	14	-0.147148	-0.113301
REACTOME_ENOS_ACTIVATION_AND_REGULATION	18	-0.147593	-0.234292
REACTOME_ER_PHAGOSOME_PATHWAY	57	-1.1793	-6.08701
REACTOME_ERK_MAPK_TARGETS	21	-1.33416	1.55985
REACTOME_ERKS_ARE_INACTIVATED	12	-0.0485213	0.677326
REACTOME_ETHANOL_OXIDATION	10	0.819326	0.527995
REACTOME_EXTENSION_OF_TELOMERES	25	2.2296	-8.33894
REACTOME_EXTRACELLULAR_MATRIX_ORGANIZATION	84	-0.940293	8.56892
REACTOME_EXTRINSIC_PATHWAY_FOR_APOPTOSIS	13	-0.952866	3.00065
REACTOME_FACILITATIVE_NA_INDEPENDENT_GLUCOSE_TRANSPORTERS	11	-1.70786	4.07963
REACTOME_FACTORS_INVOLVED_IN_MEGAKARYOCYTE_DEVELOPMENT_AND_PLATELET_PRODUCTION	113	0.912489	0.991775
REACTOME_FANCONI_ANEMIA_PATHWAY	21	2.70035	-2.21158
REACTOME_FATTY_ACID_TRIACYLGLYCEROL_AND_KETONE_BODY_METABOLISM	158	-2.83244	3.77052
REACTOME_FATTY_ACYL_COA_BIOSYNTHESIS	17	-1.67191	4.96132
REACTOME_FGFR_LIGAND_BINDING_AND_ACTIVATION	22	-0.515868	2.85232
REACTOME_FGFR1_LIGAND_BINDING_AND_ACTIVATION	14	-0.365753	1.6097
REACTOME_FGFR2C_LIGAND_BINDING_AND_ACTIVATION	12	-0.558776	2.10394
REACTOME_FGFR4_LIGAND_BINDING_AND_ACTIVATION	12	-0.513089	2.39251
REACTOME_FORMATION_OF_ATP_BY_CHEMIOSMOTIC_COUPLING	14	0.355367	-5.65058
REACTOME_FORMATION_OF_FIBRIN_CLOT_CLOTTING_CASCADE	32	0.931964	2.58708
REACTOME_FORMATION_OF_INCISION_COMPLEX_IN_GG_NER	20	0.480969	-3.88308
REACTOME_FORMATION_OF_RNA_POL_II_ELONGATION_COMPLEX_	43	1.65904	-7.46732
REACTOME_FORMATION_OF_THE_HIV1_EARLY_ELONGATION_COMPLEX	32	1.45466	-7.54602
REACTOME_FORMATION_OF_THE_TERNARY_COMPLEX_AND_SUBSEQUENTLY_THE_43S_COMPLEX	44	1.03171	-8.83126
REACTOME_FORMATION_OF_TRANSCRIPTION_COUPLED_NER_TC_NER_REPAIR_COMPLEX	28	1.50196	-5.93088
REACTOME_FORMATION_OF_TUBULIN_FOLDING_INTERMEDIATES_BY_CCT_TRIC	18	-0.815828	-0.845396
REACTOME_FRS2_MEDIATED_CASCADE	35	-0.36605	1.28538
REACTOME_G_ALPHA_I_SIGNALLING_EVENTS	183	0.702705	4.26776
REACTOME_G_ALPHA_Q_SIGNALLING_EVENTS	169	-0.220603	6.37595
REACTOME_G_ALPHA_S_SIGNALLING_EVENTS	116	-1.51585	3.22555
REACTOME_G_ALPHA_Z_SIGNALLING_EVENTS	43	-0.842007	3.45634
REACTOME_G_ALPHA1213_SIGNALLING_EVENTS	73	-1.93412	1.91712
REACTOME_G_BETA_GAMMA_SIGNALLING_THROUGH_PI3KGAMMA	25	-0.819841	-0.619725
REACTOME_G_BETA_GAMMA_SIGNALLING_THROUGH_PLC_BETA	20	-0.529761	-0.738193
REACTOME_G_PROTEIN_ACTIVATION	27	-1.04301	-0.656361
REACTOME_G_PROTEIN_BETA_GAMMA_SIGNALLING	28	-0.435552	-0.650384
REACTOME_G0_AND_EARLY_G1	22	1.87732	-0.933886
REACTOME_G1_PHASE	34	0.780257	-0.925148
REACTOME_G1_S_SPECIFIC_TRANSCRIPTION	14	0.309972	-1.2833
REACTOME_G1_S_TRANSITION	96	0.878989	-8.08223
REACTOME_G2_M_CHECKPOINTS	33	3.7235	-5.58427
REACTOME_G2_M_DNA_DAMAGE_CHECKPOINT	8	1.8256	0.68407
REACTOME_GAB1_SIGNALOSOME	34	-1.04926	0.0716504
REACTOME_GABA_A_RECEPTOR_ACTIVATION	12	0.0453987	0.635623
REACTOME_GABA_B_RECEPTOR_ACTIVATION	38	-1.22973	1.07978
REACTOME_GABA_RECEPTOR_ACTIVATION	52	-1.35172	1.23273
REACTOME_GABA_SYNTHESIS_RELEASE_REUPTAKE_AND_DEGRADATION	17	-1.88462	-0.0796798
REACTOME_GAMMA_CARBOXYLATION_TRANSPORT_AND_AMINO_TERMINAL_CLEAVAGE_OF_PROTEINS	10	0.459721	0.365361
REACTOME_GAP_JUNCTION_ASSEMBLY	16	1.01654	0.684297
REACTOME_GAP_JUNCTION_DEGRADATION	10	-0.789184	-0.119497
REACTOME_GAP_JUNCTION_TRAFFICKING	25	0.754952	-0.439728
REACTOME_GASTRIN_CREB_SIGNALLING_PATHWAY_VIA_PKC_AND_MAPK	189	-0.436478	6.14352
REACTOME_GENERATION_OF_SECOND_MESSENGER_MOLECULES	24	-0.652104	0.944987
REACTOME_GENERIC_TRANSCRIPTION_PATHWAY	330	0.491304	-2.61482
REACTOME_GLOBAL_GENOMIC_NER_GG_NER	32	1.68598	-6.45515
REACTOME_GLUCAGON_SIGNALING_IN_METABOLIC_REGULATION	32	-1.14145	2.0368
REACTOME_GLUCAGON_TYPE_LIGAND_RECEPTORS	33	-0.310315	0.827207
REACTOME_GLUCONEOGENESIS	31	-0.949098	-1.41532
REACTOME_GLUCOSE_METABOLISM	63	-1.55779	2.67874
REACTOME_GLUCOSE_TRANSPORT	38	1.35941	0.0172819
REACTOME_GLUCURONIDATION	9	-1.39392	-0.836824
REACTOME_GLUTAMATE_NEUROTRANSMITTER_RELEASE_CYCLE	15	-1.0974	4.51338
REACTOME_GLUTATHIONE_CONJUGATION	20	-0.255161	1.64694
REACTOME_GLYCEROPHOSPHOLIPID_BIOSYNTHESIS	73	-2.27782	3.25745
REACTOME_GLYCOGEN_BREAKDOWN_GLYCOGENOLYSIS	15	-1.65024	4.41431
REACTOME_GLYCOLYSIS	27	0.484624	1.83433
REACTOME_GLYCOPROTEIN_HORMONES	10	0.0312719	-0.57424
REACTOME_GLYCOSAMINOGLYCAN_METABOLISM	104	-1.83096	9.23875
REACTOME_GLYCOSPHINGOLIPID_METABOLISM	34	-1.27403	2.10478
REACTOME_GOLGI_ASSOCIATED_VESICLE_BIOGENESIS	51	-2.24081	-2.01781
REACTOME_GPCR_DOWNSTREAM_SIGNALING	522	0.858317	6.15534
REACTOME_GPCR_LIGAND_BINDING	376	0.645036	7.24275
REACTOME_GPVI_MEDIATED_ACTIVATION_CASCADE	31	-0.997628	2.44165
REACTOME_GRB2_EVENTS_IN_ERBB2_SIGNALING	21	0.710938	-0.387861
REACTOME_GRB2_SOS_PROVIDES_LINKAGE_TO_MAPK_SIGNALING_FOR_INTERGRINS_	14	0.324888	-0.427928
REACTOME_GROWTH_HORMONE_RECEPTOR_SIGNALING	23	-0.644563	0.994812
REACTOME_HDL_MEDIATED_LIPID_TRANSPORT	15	0.37594	2.55934
REACTOME_HEMOSTASIS	431	-1.33147	7.67988
REACTOME_HEPARAN_SULFATE_HEPARIN_HS_GAG_METABOLISM	49	-2.30078	4.98045
REACTOME_HIGHLY_CALCIUM_PERMEABLE_POSTSYNAPTIC_NICOTINIC_ACETYLCHOLINE_RECEPTORS	11	-2.40733	-0.196479
REACTOME_HIV_INFECTION	193	0.920119	-10.275
REACTOME_HIV_LIFE_CYCLE	115	2.28268	-8.15749
REACTOME_HOMOLOGOUS_RECOMBINATION_REPAIR_OF_REPLICATION_INDEPENDENT_DOUBLE_STRAND_BREAKS	16	1.69822	-2.0905
REACTOME_HORMONE_LIGAND_BINDING_RECEPTORS	10	1.5278	-0.854287
REACTOME_HORMONE_SENSITIVE_LIPASE_HSL_MEDIATED_TRIACYLGLYCEROL_HYDROLYSIS	11	0.651266	-2.16273
REACTOME_HOST_INTERACTIONS_OF_HIV_FACTORS	121	-0.319936	-7.21675
REACTOME_HS_GAG_BIOSYNTHESIS	30	-2.28503	2.76801
REACTOME_HS_GAG_DEGRADATION	20	-2.80901	3.72064
REACTOME_HYALURONAN_METABOLISM	14	0.443214	3.08927
REACTOME_HYALURONAN_UPTAKE_AND_DEGRADATION	10	-0.102812	2.77945
REACTOME_IKK_COMPLEX_RECRUITMENT_MEDIATED_BY_RIP1	10	0.509769	5.39856
REACTOME_IL_2_SIGNALING	40	0.269146	0.513835
REACTOME_IL_3_5_AND_GM_CSF_SIGNALING	43	-0.976601	0.894413
REACTOME_IL_6_SIGNALING	10	-0.77426	-1.44212
REACTOME_IL_7_SIGNALING	11	-0.912481	0.952057
REACTOME_IL_RECEPTOR_SHC_SIGNALING	27	0.278255	1.65421
REACTOME_IL1_SIGNALING	36	-1.03628	0.987719
REACTOME_IMMUNE_SYSTEM	858	-1.60428	-2.50664
REACTOME_IMMUNOREGULATORY_INTERACTIONS_BETWEEN_A_LYMPHOID_AND_A_NON_LYMPHOID_CELL	62	-0.958526	2.2438
REACTOME_INCRETIN_SYNTHESIS_SECRETION_AND_INACTIVATION	19	0.350924	2.16437
REACTOME_INFLAMMASOMES	16	-0.0459448	1.14636
REACTOME_INFLUENZA_LIFE_CYCLE	127	1.91192	-9.18609
REACTOME_INFLUENZA_VIRAL_RNA_TRANSCRIPTION_AND_REPLICATION	94	1.09794	-9.26191
REACTOME_INHIBITION_OF_INSULIN_SECRETION_BY_ADRENALINE_NORADRENALINE	25	-1.41429	0.139383
REACTOME_INHIBITION_OF_REPLICATION_INITIATION_OF_DAMAGED_DNA_BY_RB1_E2F1	11	0.141733	-4.07862
REACTOME_INHIBITION_OF_THE_PROTEOLYTIC_ACTIVITY_OF_APC_C_REQUIRED_FOR_THE_ONSET_OF_ANAPHASE_BY_MITOTIC_SPINDLE_CHECKPOINT_COMPONENTS	18	0.257037	-1.31903
REACTOME_INHIBITION_OF_VOLTAGE_GATED_CA2_CHANNELS_VIA_GBETA_GAMMA_SUBUNITS	25	-0.435379	-0.0929783
REACTOME_INITIAL_TRIGGERING_OF_COMPLEMENT	13	0.436482	-0.492654
REACTOME_INNATE_IMMUNE_SYSTEM	243	0.0675965	0.731059
REACTOME_INSULIN_RECEPTOR_RECYCLING	23	-1.07715	-1.04176
REACTOME_INSULIN_RECEPTOR_SIGNALLING_CASCADE	79	-0.63502	1.11703
REACTOME_INSULIN_SYNTHESIS_AND_PROCESSING	20	0.979172	-0.494675
REACTOME_INTEGRATION_OF_ENERGY_METABOLISM	112	-0.595925	4.17818
REACTOME_INTEGRATION_OF_PROVIRUS	9	0.600439	-2.58971
REACTOME_INTEGRIN_ALPHAIIB_BETA3_SIGNALING	26	-0.33198	-0.134247
REACTOME_INTEGRIN_CELL_SURFACE_INTERACTIONS	77	-0.182334	6.19277
REACTOME_INTERACTION_BETWEEN_L1_AND_ANKYRINS	21	-0.138818	2.12426
REACTOME_INTERACTIONS_OF_VPR_WITH_HOST_CELLULAR_PROTEINS	32	0.870822	-3.60868
REACTOME_INTERFERON_ALPHA_BETA_SIGNALING	61	-1.3242	-5.40129
REACTOME_INTERFERON_GAMMA_SIGNALING	56	0.283121	-1.63655
REACTOME_INTERFERON_SIGNALING	149	-0.0599818	-4.82895
REACTOME_INTRINSIC_PATHWAY	17	-0.294574	-0.208045
REACTOME_INTRINSIC_PATHWAY_FOR_APOPTOSIS	29	-2.19978	-3.06262
REACTOME_INWARDLY_RECTIFYING_K_CHANNELS	31	-0.508444	-0.387925
REACTOME_ION_CHANNEL_TRANSPORT	54	-0.579424	2.49429
REACTOME_ION_TRANSPORT_BY_P_TYPE_ATPASES	33	-0.664195	2.42805
REACTOME_IONOTROPIC_ACTIVITY_OF_KAINATE_RECEPTORS	10	-0.288261	1.44129
REACTOME_IRAK1_RECRUITS_IKK_COMPLEX	10	-0.330042	-1.84044
REACTOME_IRAK2_MEDIATED_ACTIVATION_OF_TAK1_COMPLEX_UPON_TLR7_8_OR_9_STIMULATION	5	0.549658	-1.11999
REACTOME_IRON_UPTAKE_AND_TRANSPORT	36	-1.88639	0.886061
REACTOME_JNK_C_JUN_KINASES_PHOSPHORYLATION_AND_ACTIVATION_MEDIATED_BY_ACTIVATED_HUMAN_TAK1	13	-0.638817	-1.5886
REACTOME_KERATAN_SULFATE_BIOSYNTHESIS	26	-0.295989	4.22516
REACTOME_KERATAN_SULFATE_DEGRADATION	11	-0.304254	0.441525
REACTOME_KERATAN_SULFATE_KERATIN_METABOLISM	30	-0.41097	4.37127
REACTOME_KINESINS	23	0.91444	0.691773
REACTOME_L1CAM_INTERACTIONS	82	-1.38599	3.06784
REACTOME_LAGGING_STRAND_SYNTHESIS	19	1.84043	-7.65675
REACTOME_LATE_PHASE_OF_HIV_LIFE_CYCLE	101	2.05033	-7.534
REACTOME_LATENT_INFECTION_OF_HOMO_SAPIENS_WITH_MYCOBACTERIUM_TUBERCULOSIS	31	-0.705614	-0.49698
REACTOME_LIGAND_GATED_ION_CHANNEL_TRANSPORT	21	-0.0965332	0.947138
REACTOME_LIPID_DIGESTION_MOBILIZATION_AND_TRANSPORT	44	0.467921	3.29048
REACTOME_LIPOPROTEIN_METABOLISM	28	-0.194259	5.19547
REACTOME_LOSS_OF_NLP_FROM_MITOTIC_CENTROSOMES	49	1.87837	-1.18743
REACTOME_LYSOSOME_VESICLE_BIOGENESIS	22	-1.81665	-1.64688
REACTOME_M_G1_TRANSITION	70	0.586362	-10.6707
REACTOME_MAP_KINASE_ACTIVATION_IN_TLR_CASCADE	45	-1.16548	1.5556
REACTOME_MAPK_TARGETS_NUCLEAR_EVENTS_MEDIATED_BY_MAP_KINASES	30	-0.732555	2.16468
REACTOME_MEIOSIS	81	0.903646	-1.14932
REACTOME_MEIOTIC_RECOMBINATION	54	0.847574	-0.252457
REACTOME_MEIOTIC_SYNAPSIS	51	-0.502863	-1.0008
REACTOME_MEMBRANE_BINDING_AND_TARGETTING_OF_GAG_PROTEINS	9	-0.68676	-0.645537
REACTOME_MEMBRANE_TRAFFICKING	123	-0.916455	-5.33483
REACTOME_METABOLISM_OF_AMINO_ACIDS_AND_DERIVATIVES	189	-2.27377	-4.49735
REACTOME_METABOLISM_OF_CARBOHYDRATES	225	-1.76567	7.79859
REACTOME_METABOLISM_OF_LIPIDS_AND_LIPOPROTEINS	434	-4.56369	6.31671
REACTOME_METABOLISM_OF_MRNA	200	0.789401	-9.31548
REACTOME_METABOLISM_OF_NON_CODING_RNA	44	1.91844	-4.3005
REACTOME_METABOLISM_OF_NUCLEOTIDES	70	-0.947745	-3.30437
REACTOME_METABOLISM_OF_POLYAMINES	14	-2.23715	-0.515662
REACTOME_METABOLISM_OF_PORPHYRINS	14	-2.12986	-0.366025
REACTOME_METABOLISM_OF_PROTEINS	399	-1.2536	-6.24869
REACTOME_METABOLISM_OF_RNA	241	1.49238	-10.1244
REACTOME_METABOLISM_OF_STEROID_HORMONES_AND_VITAMINS_A_AND_D	35	-1.47275	-0.0315842
REACTOME_METABOLISM_OF_VITAMINS_AND_COFACTORS	50	-2.61719	-0.0357755
REACTOME_METAL_ION_SLC_TRANSPORTERS	22	-0.652645	1.87119
REACTOME_MHC_CLASS_II_ANTIGEN_PRESENTATION	87	0.365618	0.756379
REACTOME_MICRORNA_MIRNA_BIOGENESIS	21	0.791119	-5.67094
REACTOME_MITOCHONDRIAL_FATTY_ACID_BETA_OXIDATION	13	-0.734954	-2.55897
REACTOME_MITOCHONDRIAL_PROTEIN_IMPORT	47	-1.85186	-4.64889
REACTOME_MITOCHONDRIAL_TRNA_AMINOACYLATION	21	0.405494	-2.54758
REACTOME_MITOTIC_G1_G1_S_PHASES	120	1.76869	-7.78116
REACTOME_MITOTIC_G2_G2_M_PHASES	71	2.0714	-1.22873
REACTOME_MITOTIC_M_M_G1_PHASES	157	4.10326	-9.23425
REACTOME_MITOTIC_PROMETAPHASE	83	4.85244	-3.55023
REACTOME_MRNA_3_END_PROCESSING	24	0.297587	-4.89759
REACTOME_MRNA_CAPPING	28	1.97174	-6.6585
REACTOME_MRNA_DECAY_BY_3_TO_5_EXORIBONUCLEASE	11	0.142664	-3.96812
REACTOME_MRNA_DECAY_BY_5_TO_3_EXORIBONUCLEASE	14	1.00613	-2.35516
REACTOME_MRNA_PROCESSING	142	1.99132	-10.4772
REACTOME_MRNA_SPLICING	94	1.03564	-9.83705
REACTOME_MRNA_SPLICING_MINOR_PATHWAY	37	1.50372	-6.8107
REACTOME_MTORC1_MEDIATED_SIGNALLING	8	0.645787	0.672355
REACTOME_MUSCLE_CONTRACTION	43	0.449794	2.88525
REACTOME_MYD88_MAL_CASCADE_INITIATED_ON_PLASMA_MEMBRANE	77	-0.68441	2.26222
REACTOME_MYOGENESIS	25	-0.739475	3.3588
REACTOME_N_GLYCAN_ANTENNAE_ELONGATION	13	-0.665365	2.32205
REACTOME_N_GLYCAN_ANTENNAE_ELONGATION_IN_THE_MEDIAL_TRANS_GOLGI	17	-0.203762	2.83471
REACTOME_N_GLYCAN_TRIMMING_IN_THE_ER_AND_CALNEXIN_CALRETICULIN_CYCLE	9	0.0278657	3.38924
REACTOME_NA_CL_DEPENDENT_NEUROTRANSMITTER_TRANSPORTERS	16	-0.942029	-0.232362
REACTOME_NCAM_SIGNALING_FOR_NEURITE_OUT_GROWTH	63	-1.14901	3.92966
REACTOME_NCAM1_INTERACTIONS	39	-0.8848	5.10553
REACTOME_NEF_MEDIATED_DOWNREGULATION_OF_MHC_CLASS_I_COMPLEX_CELL_SURFACE_EXPRESSION	9	-1.14045	-0.0822253
REACTOME_NEF_MEDIATES_DOWN_MODULATION_OF_CELL_SURFACE_RECEPTORS_BY_RECRUITING_THEM_TO_CLATHRIN_ADAPTERS	20	-0.777136	-1.35764
REACTOME_NEGATIVE_REGULATION_OF_FGFR_SIGNALING	36	-0.880352	1.57708
REACTOME_NEGATIVE_REGULATION_OF_THE_PI3K_AKT_NETWORK	7	-1.71876	0.395545
REACTOME_NEGATIVE_REGULATORS_OF_RIG_I_MDA5_SIGNALING	29	-1.66077	-3.27563
REACTOME_NEP_NS2_INTERACTS_WITH_THE_CELLULAR_EXPORT_MACHINERY	27	1.51127	-3.1989
REACTOME_NEPHRIN_INTERACTIONS	19	-0.650996	1.88199
REACTOME_NETRIN1_SIGNALING	38	-0.782163	3.52393
REACTOME_NEURONAL_SYSTEM	270	-1.9097	1.82933
REACTOME_NEUROTRANSMITTER_RECEPTOR_BINDING_AND_DOWNSTREAM_TRANSMISSION_IN_THE_POSTSYNAPTIC_CELL	132	-2.31114	0.633049
REACTOME_NEUROTRANSMITTER_RELEASE_CYCLE	34	-1.08501	2.9046
REACTOME_NFKB_ACTIVATION_THROUGH_FADD_RIP1_PATHWAY_MEDIATED_BY_CASPASE_8_AND10	11	-0.748843	-1.89909
REACTOME_NFKB_AND_MAP_KINASES_ACTIVATION_MEDIATED_BY_TLR4_SIGNALING_REPERTOIRE	66	-0.42118	3.35207
REACTOME_NFKB_IS_ACTIVATED_AND_SIGNALS_SURVIVAL	10	-0.0204828	-0.300766
REACTOME_NGF_SIGNALLING_VIA_TRKA_FROM_THE_PLASMA_MEMBRANE	129	-1.81551	1.3848
REACTOME_NITRIC_OXIDE_STIMULATES_GUANYLATE_CYCLASE	24	0.173219	0.0679687
REACTOME_NOD1_2_SIGNALING_PATHWAY	27	0.417149	-0.0939862
REACTOME_NONSENSE_MEDIATED_DECAY_ENHANCED_BY_THE_EXON_JUNCTION_COMPLEX	97	0.547605	-8.3671
REACTOME_NOREPINEPHRINE_NEUROTRANSMITTER_RELEASE_CYCLE	10	-0.884222	1.20652
REACTOME_NOTCH_HLH_TRANSCRIPTION_PATHWAY	10	0.449956	0.649556
REACTOME_NOTCH1_INTRACELLULAR_DOMAIN_REGULATES_TRANSCRIPTION	42	0.202391	5.27015
REACTOME_NRAGE_SIGNALS_DEATH_THROUGH_JNK	43	-2.11039	1.42695
REACTOME_NRIF_SIGNALS_CELL_DEATH_FROM_THE_NUCLEUS	14	0.0910574	0.961181
REACTOME_NUCLEAR_EVENTS_KINASE_AND_TRANSCRIPTION_FACTOR_ACTIVATION	24	-1.42492	1.0531
REACTOME_NUCLEAR_RECEPTOR_TRANSCRIPTION_PATHWAY	47	-0.894379	3.86488
REACTOME_NUCLEAR_SIGNALING_BY_ERBB4	36	0.670727	2.08885
REACTOME_NUCLEOTIDE_BINDING_DOMAIN_LEUCINE_RICH_REPEAT_CONTAINING_RECEPTOR_NLR_SIGNALING_PATHWAYS	42	0.309106	0.638013
REACTOME_NUCLEOTIDE_EXCISION_REPAIR	48	2.08607	-7.96097
REACTOME_NUCLEOTIDE_LIKE_PURINERGIC_RECEPTORS	15	-0.428139	1.71681
REACTOME_O_LINKED_GLYCOSYLATION_OF_MUCINS	52	-0.982575	5.20934
REACTOME_OLFACTORY_SIGNALING_PATHWAY	75	2.28893	-0.0671046
REACTOME_OPIOID_SIGNALLING	75	-1.9163	1.13165
REACTOME_OPSINS	8	2.87644	0.0126742
REACTOME_ORC1_REMOVAL_FROM_CHROMATIN	58	0.461937	-7.1946
REACTOME_ORGANIC_CATION_ANION_ZWITTERION_TRANSPORT	13	0.409503	-0.00893382
REACTOME_OTHER_SEMAPHORIN_INTERACTIONS	14	-1.02714	1.33541
REACTOME_OXYGEN_DEPENDENT_PROLINE_HYDROXYLATION_OF_HYPOXIA_INDUCIBLE_FACTOR_ALPHA	17	0.129017	-2.57033
REACTOME_P130CAS_LINKAGE_TO_MAPK_SIGNALING_FOR_INTEGRINS	14	0.416086	-0.850891
REACTOME_P2Y_RECEPTORS	11	-0.069156	0.48959
REACTOME_P38MAPK_EVENTS	13	-1.29288	0.550875
REACTOME_P53_DEPENDENT_G1_DNA_DAMAGE_RESPONSE	52	-0.791047	-5.47594
REACTOME_P53_INDEPENDENT_G1_S_DNA_DAMAGE_CHECKPOINT	47	-0.421269	-6.40099
REACTOME_P75_NTR_RECEPTOR_MEDIATED_SIGNALLING	79	-2.29431	0.886436
REACTOME_P75NTR_RECRUITS_SIGNALLING_COMPLEXES	11	0.000209333	0.100091
REACTOME_P75NTR_SIGNALS_VIA_NFKB	13	0.036512	0.0352237
REACTOME_PACKAGING_OF_TELOMERE_ENDS	29	-1.10379	-0.777404
REACTOME_PASSIVE_TRANSPORT_BY_AQUAPORINS	11	0.422921	0.901682
REACTOME_PD1_SIGNALING	15	-0.0743229	0.641003
REACTOME_PECAM1_INTERACTIONS	10	-0.754483	0.330128
REACTOME_PEPTIDE_CHAIN_ELONGATION	78	0.533626	-7.89273
REACTOME_PEPTIDE_HORMONE_BIOSYNTHESIS	12	-0.25457	-0.389768
REACTOME_PEPTIDE_LIGAND_BINDING_RECEPTORS	171	1.04982	4.48747
REACTOME_PERK_REGULATED_GENE_EXPRESSION	27	0.626957	-1.97762
REACTOME_PEROXISOMAL_LIPID_METABOLISM	18	-0.849308	-0.259449
REACTOME_PHASE_II_CONJUGATION	55	-0.141553	1.67029
REACTOME_PHASE1_FUNCTIONALIZATION_OF_COMPOUNDS	68	-0.223015	2.09665
REACTOME_PHOSPHOLIPASE_C_MEDIATED_CASCADE	51	-0.556903	4.61111
REACTOME_PHOSPHOLIPID_METABOLISM	171	-3.25335	3.60977
REACTOME_PHOSPHORYLATION_OF_CD3_AND_TCR_ZETA_CHAINS	13	-0.232635	0.614047
REACTOME_PHOSPHORYLATION_OF_THE_APC_C	16	-0.146885	-0.688509
REACTOME_PI_3K_CASCADE	52	-0.917515	0.966061
REACTOME_PI_METABOLISM	43	-1.48388	-0.882152
REACTOME_PI3K_AKT_ACTIVATION	34	-0.799923	-0.659239
REACTOME_PI3K_CASCADE	64	-0.669692	1.88891
REACTOME_PI3K_EVENTS_IN_ERBB2_SIGNALING	40	-0.077075	0.0195996
REACTOME_PI3K_EVENTS_IN_ERBB4_SIGNALING	34	-0.203467	-0.930898
REACTOME_PIP3_ACTIVATES_AKT_SIGNALING	25	-0.817568	-1.75523
REACTOME_PKA_MEDIATED_PHOSPHORYLATION_OF_CREB	16	-0.249398	1.20035
REACTOME_PKB_MEDIATED_EVENTS	23	0.565042	0.0795863
REACTOME_PLATELET_ACTIVATION_SIGNALING_AND_AGGREGATION	194	-2.58994	4.79006
REACTOME_PLATELET_ADHESION_TO_EXPOSED_COLLAGEN	12	-0.670986	3.04306
REACTOME_PLATELET_AGGREGATION_PLUG_FORMATION	35	-0.952525	-0.458458
REACTOME_PLATELET_CALCIUM_HOMEOSTASIS	16	-0.120971	3.00865
REACTOME_PLATELET_HOMEOSTASIS	75	-1.59051	2.03743
REACTOME_PLATELET_SENSITIZATION_BY_LDL	16	-2.59204	1.96613
REACTOME_PLC_BETA_MEDIATED_EVENTS	40	-1.97452	2.88532
REACTOME_POL_SWITCHING	13	1.84195	-7.35838
REACTOME_POST_CHAPERONIN_TUBULIN_FOLDING_PATHWAY	15	-1.14374	0.00354993
REACTOME_POST_NMDA_RECEPTOR_ACTIVATION_EVENTS	32	-1.50854	2.15378
REACTOME_POST_TRANSLATIONAL_MODIFICATION_SYNTHESIS_OF_GPI_ANCHORED_PROTEINS	26	-1.41804	-4.11718
REACTOME_POST_TRANSLATIONAL_PROTEIN_MODIFICATION	171	-1.36197	3.05901
REACTOME_POTASSIUM_CHANNELS	97	-0.271334	1.07855
REACTOME_PPARA_ACTIVATES_GENE_EXPRESSION	100	-1.84746	2.53732
REACTOME_PRE_NOTCH_EXPRESSION_AND_PROCESSING	39	0.499727	1.59873
REACTOME_PRE_NOTCH_PROCESSING_IN_GOLGI	16	0.375186	1.95288
REACTOME_PRE_NOTCH_TRANSCRIPTION_AND_TRANSLATION	25	0.294614	0.415372
REACTOME_PREFOLDIN_MEDIATED_TRANSFER_OF_SUBSTRATE_TO_CCT_TRIC	24	-1.09358	-1.77673
REACTOME_PRESYNAPTIC_NICOTINIC_ACETYLCHOLINE_RECEPTORS	12	-1.06244	-0.0277895
REACTOME_PROCESSING_OF_CAPPED_INTRON_CONTAINING_PRE_MRNA	123	1.89183	-9.95332
REACTOME_PROCESSING_OF_CAPPED_INTRONLESS_PRE_MRNA	22	0.261833	-3.85214
REACTOME_PROCESSING_OF_INTRONLESS_PRE_MRNAS	13	0.414854	-2.94895
REACTOME_PROCESSIVE_SYNTHESIS_ON_THE_LAGGING_STRAND	15	1.25024	-6.01224
REACTOME_PROLACTIN_RECEPTOR_SIGNALING	13	-0.369517	1.73404
REACTOME_PROLONGED_ERK_ACTIVATION_EVENTS	18	-0.504018	-1.82317
REACTOME_PROSTACYCLIN_SIGNALLING_THROUGH_PROSTACYCLIN_RECEPTOR	19	-0.865082	-0.568281
REACTOME_PROSTANOID_LIGAND_RECEPTORS	9	0.707492	1.27237
REACTOME_PROTEIN_FOLDING	47	-1.45986	-2.8746
REACTOME_PROTEOLYTIC_CLEAVAGE_OF_SNARE_COMPLEX_PROTEINS	16	0.838781	-1.3414
REACTOME_PTM_GAMMA_CARBOXYLATION_HYPUSINE_FORMATION_AND_ARYLSULFATASE_ACTIVATION	25	0.328911	0.0257951
REACTOME_PURINE_CATABOLISM	9	-0.530556	-0.0177349
REACTOME_PURINE_METABOLISM	32	-0.245219	-0.294333
REACTOME_PURINE_RIBONUCLEOSIDE_MONOPHOSPHATE_BIOSYNTHESIS	11	0.611531	-0.752149
REACTOME_PURINE_SALVAGE	12	-0.526462	0.254843
REACTOME_PYRIMIDINE_CATABOLISM	12	1.1773	0.826237
REACTOME_PYRIMIDINE_METABOLISM	24	0.631195	-1.92951
REACTOME_PYRUVATE_METABOLISM	17	-2.11961	1.39399
REACTOME_PYRUVATE_METABOLISM_AND_CITRIC_ACID_TCA_CYCLE	39	-1.51985	0.286737
REACTOME_RAF_MAP_KINASE_CASCADE	9	-0.0612854	-2.65402
REACTOME_RAP1_SIGNALLING	14	-0.460665	-0.350278
REACTOME_RAS_ACTIVATION_UOPN_CA2_INFUX_THROUGH_NMDA_RECEPTOR	16	-0.161168	1.96038
REACTOME_RECEPTOR_LIGAND_BINDING_INITIATES_THE_SECOND_PROTEOLYTIC_CLEAVAGE_OF_NOTCH_RECEPTOR	11	0.0726002	4.29023
REACTOME_RECRUITMENT_OF_MITOTIC_CENTROSOME_PROTEINS_AND_COMPLEXES	56	2.06858	-0.814997
REACTOME_RECRUITMENT_OF_NUMA_TO_MITOTIC_CENTROSOMES	9	0.990561	0.567201
REACTOME_RECYCLING_OF_BILE_ACIDS_AND_SALTS	9	0.294209	0.484532
REACTOME_RECYCLING_PATHWAY_OF_L1	26	-2.30287	0.92335
REACTOME_REGULATED_PROTEOLYSIS_OF_P75NTR	10	-0.724317	0.561926
REACTOME_REGULATION_OF_AMPK_ACTIVITY_VIA_LKB1	11	-0.380602	-0.130861
REACTOME_REGULATION_OF_APOPTOSIS	55	-1.37045	-6.58948
REACTOME_REGULATION_OF_BETA_CELL_DEVELOPMENT	28	1.99975	1.95667
REACTOME_REGULATION_OF_COMPLEMENT_CASCADE	13	-0.499425	0.020905
REACTOME_REGULATION_OF_GENE_EXPRESSION_IN_BETA_CELLS	19	1.48479	0.868172
REACTOME_REGULATION_OF_GLUCOKINASE_BY_GLUCOKINASE_REGULATORY_PROTEIN	27	1.69847	-2.76596
REACTOME_REGULATION_OF_HYPOXIA_INDUCIBLE_FACTOR_HIF_BY_OXYGEN	24	0.283293	-2.26892
REACTOME_REGULATION_OF_IFNA_SIGNALING	24	0.0827981	-2.77309
REACTOME_REGULATION_OF_IFNG_SIGNALING	13	0.0851158	0.522923
REACTOME_REGULATION_OF_INSULIN_LIKE_GROWTH_FACTOR_IGF_ACTIVITY_BY_INSULIN_LIKE_GROWTH_FACTOR_BINDING_PROTEINS_IGFBPS	16	-0.597933	2.13082
REACTOME_REGULATION_OF_INSULIN_SECRETION	86	-0.431407	2.4177
REACTOME_REGULATION_OF_INSULIN_SECRETION_BY_ACETYLCHOLINE	10	1.57662	1.85576
REACTOME_REGULATION_OF_INSULIN_SECRETION_BY_GLUCAGON_LIKE_PEPTIDE1	40	-0.388218	0.299435
REACTOME_REGULATION_OF_KIT_SIGNALING	16	-1.41332	0.739028
REACTOME_REGULATION_OF_MITOTIC_CELL_CYCLE	75	0.200369	-3.75371
REACTOME_REGULATION_OF_MRNA_STABILITY_BY_PROTEINS_THAT_BIND_AU_RICH_ELEMENTS	79	-0.62692	-4.10933
REACTOME_REGULATION_OF_ORNITHINE_DECARBOXYLASE_ODC	47	-1.03814	-6.27044
REACTOME_REGULATION_OF_PYRUVATE_DEHYDROGENASE_PDH_COMPLEX	11	-2.67386	-0.0458151
REACTOME_REGULATION_OF_RHEB_GTPASE_ACTIVITY_BY_AMPK	10	-0.222748	-0.359033
REACTOME_REGULATION_OF_SIGNALING_BY_CBL	18	-1.4911	-0.155283
REACTOME_REGULATION_OF_THE_FANCONI_ANEMIA_PATHWAY	7	1.73957	-0.720782
REACTOME_REGULATION_OF_WATER_BALANCE_BY_RENAL_AQUAPORINS	42	-0.961542	0.203867
REACTOME_REGULATORY_RNA_PATHWAYS	24	0.938155	-5.28763
REACTOME_REMOVAL_OF_THE_FLAP_INTERMEDIATE_FROM_THE_C_STRAND	10	1.83052	-3.54679
REACTOME_REPAIR_SYNTHESIS_FOR_GAP_FILLING_BY_DNA_POL_IN_TC_NER	14	2.26081	-6.31209
REACTOME_RESOLUTION_OF_AP_SITES_VIA_THE_MULTIPLE_NUCLEOTIDE_PATCH_REPLACEMENT_PATHWAY	17	0.923426	-2.98662
REACTOME_RESOLUTION_OF_AP_SITES_VIA_THE_SINGLE_NUCLEOTIDE_REPLACEMENT_PATHWAY	12	0.0440619	-0.798995
REACTOME_RESPIRATORY_ELECTRON_TRANSPORT	68	-0.718344	-9.15853
REACTOME_RESPIRATORY_ELECTRON_TRANSPORT_ATP_SYNTHESIS_BY_CHEMIOSMOTIC_COUPLING_AND_HEAT_PRODUCTION_BY_UNCOUPLING_PROTEINS_	85	-0.0499247	-10.8626
REACTOME_RESPONSE_TO_ELEVATED_PLATELET_CYTOSOLIC_CA2_	79	-0.2629	5.52446
REACTOME_RETROGRADE_NEUROTROPHIN_SIGNALLING	13	0.119375	-0.44375
REACTOME_REVERSIBLE_HYDRATION_OF_CARBON_DIOXIDE	12	-0.321429	2.23387
REACTOME_RIG_I_MDA5_MEDIATED_INDUCTION_OF_IFN_ALPHA_BETA_PATHWAYS	70	-0.600834	-2.71583
REACTOME_RIP_MEDIATED_NFKB_ACTIVATION_VIA_DAI	18	0.118745	0.711482
REACTOME_RNA_POL_I_PROMOTER_OPENING	32	-1.0918	2.49401
REACTOME_RNA_POL_I_RNA_POL_III_AND_MITOCHONDRIAL_TRANSCRIPTION	88	0.0402767	-0.740857
REACTOME_RNA_POL_I_TRANSCRIPTION	55	-0.287772	1.25127
REACTOME_RNA_POL_I_TRANSCRIPTION_INITIATION	22	0.749034	-1.95477
REACTOME_RNA_POL_I_TRANSCRIPTION_TERMINATION	20	0.647558	-1.39074
REACTOME_RNA_POL_II_PRE_TRANSCRIPTION_EVENTS	59	1.79594	-7.60684
REACTOME_RNA_POL_II_TRANSCRIPTION	92	1.52367	-9.04327
REACTOME_RNA_POL_II_TRANSCRIPTION_PRE_INITIATION_AND_PROMOTER_OPENING	39	1.47697	-6.31135
REACTOME_RNA_POL_III_CHAIN_ELONGATION	17	0.111202	-2.27946
REACTOME_RNA_POL_III_TRANSCRIPTION	33	0.785353	-2.41034
REACTOME_RNA_POL_III_TRANSCRIPTION_INITIATION_FROM_TYPE_2_PROMOTER	23	-0.225727	-2.90151
REACTOME_RNA_POL_III_TRANSCRIPTION_INITIATION_FROM_TYPE_3_PROMOTER	26	0.635469	-3.02891
REACTOME_RNA_POL_III_TRANSCRIPTION_TERMINATION	19	0.776017	-1.6228
REACTOME_ROLE_OF_DCC_IN_REGULATING_APOPTOSIS	10	-1.03558	-0.273378
REACTOME_ROLE_OF_SECOND_MESSENGERS_IN_NETRIN1_SIGNALING	9	-0.223038	0.230348
REACTOME_RORA_ACTIVATES_CIRCADIAN_EXPRESSION	24	0.0748665	2.01787
REACTOME_S_PHASE	98	1.34636	-8.83493
REACTOME_SCF_BETA_TRCP_MEDIATED_DEGRADATION_OF_EMI1	48	-0.46535	-5.2631
REACTOME_SCFSKP2_MEDIATED_DEGRADATION_OF_P27_P21	52	-0.746404	-4.65077
REACTOME_SEMA3A_PAK_DEPENDENT_AXON_REPULSION	14	-0.118262	2.45676
REACTOME_SEMA3A_PLEXIN_REPULSION_SIGNALING_BY_INHIBITING_INTEGRIN_ADHESION	13	-0.671361	3.29172
REACTOME_SEMA4D_IN_SEMAPHORIN_SIGNALING	27	-0.252486	1.31083
REACTOME_SEMA4D_INDUCED_CELL_MIGRATION_AND_GROWTH_CONE_COLLAPSE	23	-0.155283	1.24927
REACTOME_SEMAPHORIN_INTERACTIONS	61	-0.711878	3.40349
REACTOME_SEROTONIN_RECEPTORS	12	0.868645	1.50431
REACTOME_SHC_MEDIATED_CASCADE	28	-0.465023	2.60804
REACTOME_SHC_MEDIATED_SIGNALLING	14	-0.343766	-1.06069
REACTOME_SHC_RELATED_EVENTS	16	-0.476426	-1.23919
REACTOME_SHC1_EVENTS_IN_EGFR_SIGNALING	14	-0.00177596	-0.518991
REACTOME_SHC1_EVENTS_IN_ERBB4_SIGNALING	19	0.530083	-0.752498
REACTOME_SIGNAL_AMPLIFICATION	31	-2.66175	-0.73367
REACTOME_SIGNAL_ATTENUATION	13	-0.574152	0.946551
REACTOME_SIGNAL_REGULATORY_PROTEIN_SIRP_FAMILY_INTERACTIONS	12	-0.553841	1.16858
REACTOME_SIGNAL_TRANSDUCTION_BY_L1	34	-0.272919	0.455278
REACTOME_SIGNALING_BY_ACTIVATED_POINT_MUTANTS_OF_FGFR1	11	-0.481159	1.19579
REACTOME_SIGNALING_BY_BMP	22	3.08873	3.36615
REACTOME_SIGNALING_BY_CONSTITUTIVELY_ACTIVE_EGFR	17	0.63554	0.227903
REACTOME_SIGNALING_BY_EGFR_IN_CANCER	100	-0.844714	0.601112
REACTOME_SIGNALING_BY_ERBB2	92	-0.0110442	0.364615
REACTOME_SIGNALING_BY_ERBB4	82	0.170921	0.27693
REACTOME_SIGNALING_BY_FGFR	103	-1.04608	1.99407
REACTOME_SIGNALING_BY_FGFR_IN_DISEASE	116	-1.01998	1.65597
REACTOME_SIGNALING_BY_FGFR_MUTANTS	42	-0.45332	1.75074
REACTOME_SIGNALING_BY_FGFR1_FUSION_MUTANTS	17	-0.434148	0.214558
REACTOME_SIGNALING_BY_FGFR1_MUTANTS	28	-0.639868	0.905504
REACTOME_SIGNALING_BY_FGFR3_MUTANTS	11	-0.402017	2.46247
REACTOME_SIGNALING_BY_GPCR	624	0.215593	6.77597
REACTOME_SIGNALING_BY_HIPPO	18	-0.976739	-3.40279
REACTOME_SIGNALING_BY_ILS	102	-1.42848	-0.348452
REACTOME_SIGNALING_BY_INSULIN_RECEPTOR	100	-1.01905	0.604879
REACTOME_SIGNALING_BY_NODAL	18	-0.576752	1.79132
REACTOME_SIGNALING_BY_NOTCH	97	0.733876	6.82948
REACTOME_SIGNALING_BY_NOTCH1	66	0.698779	7.26702
REACTOME_SIGNALING_BY_NOTCH2	12	-1.10679	4.85529
REACTOME_SIGNALING_BY_NOTCH3	12	-1.06668	5.08102
REACTOME_SIGNALING_BY_NOTCH4	12	-0.886159	4.30836
REACTOME_SIGNALING_BY_PDGF	113	-1.45952	5.03532
REACTOME_SIGNALING_BY_RHO_GTPASES	100	-0.719186	3.65777
REACTOME_SIGNALING_BY_ROBO_RECEPTOR	29	0.936558	2.18249
REACTOME_SIGNALING_BY_SCF_KIT	72	-2.14893	-0.937179
REACTOME_SIGNALING_BY_TGF_BETA_RECEPTOR_COMPLEX	60	0.681473	1.4354
REACTOME_SIGNALING_BY_THE_B_CELL_RECEPTOR_BCR	117	-2.05007	-3.16566
REACTOME_SIGNALING_BY_WNT	62	-0.241601	-4.97449
REACTOME_SIGNALLING_BY_NGF	207	-3.14637	1.81277
REACTOME_SIGNALLING_TO_ERKS	35	-1.43058	-0.0631857
REACTOME_SIGNALLING_TO_P38_VIA_RIT_AND_RIN	14	-0.583106	-2.00735
REACTOME_SIGNALLING_TO_RAS	26	-1.50179	0.646063
REACTOME_SLBP_DEPENDENT_PROCESSING_OF_REPLICATION_DEPENDENT_HISTONE_PRE_MRNAS	11	0.461559	-3.4157
REACTOME_SLC_MEDIATED_TRANSMEMBRANE_TRANSPORT	232	-2.18274	5.50125
REACTOME_SMAD2_SMAD3_SMAD4_HETEROTRIMER_REGULATES_TRANSCRIPTION	25	0.0616432	1.64
REACTOME_SMOOTH_MUSCLE_CONTRACTION	20	0.157941	1.61741
REACTOME_SOS_MEDIATED_SIGNALLING	13	-0.143655	-1.52345
REACTOME_SPHINGOLIPID_DE_NOVO_BIOSYNTHESIS	22	-1.18939	2.30318
REACTOME_SPHINGOLIPID_METABOLISM	56	-1.7382	3.08553
REACTOME_SPRY_REGULATION_OF_FGF_SIGNALING	13	-0.949102	-0.893104
REACTOME_SRP_DEPENDENT_COTRANSLATIONAL_PROTEIN_TARGETING_TO_MEMBRANE	100	0.860828	-6.59531
REACTOME_STEROID_HORMONES	29	-1.85432	-0.138006
REACTOME_STRIATED_MUSCLE_CONTRACTION	27	0.315399	1.35336
REACTOME_SULFUR_AMINO_ACID_METABOLISM	23	-1.12512	-1.94586
REACTOME_SYNTHESIS_AND_INTERCONVERSION_OF_NUCLEOTIDE_DI_AND_TRIPHOSPHATES	18	-2.49573	-3.57533
REACTOME_SYNTHESIS_OF_BILE_ACIDS_AND_BILE_SALTS	19	-0.25586	1.09062
REACTOME_SYNTHESIS_OF_BILE_ACIDS_AND_BILE_SALTS_VIA_24_HYDROXYCHOLESTEROL	10	-0.824653	1.61993
REACTOME_SYNTHESIS_OF_BILE_ACIDS_AND_BILE_SALTS_VIA_7ALPHA_HYDROXYCHOLESTEROL	15	0.0430828	1.44789
REACTOME_SYNTHESIS_OF_DNA	82	1.52924	-10.3121
REACTOME_SYNTHESIS_OF_GLYCOSYLPHOSPHATIDYLINOSITOL_GPI	17	-1.73969	-3.74333
REACTOME_SYNTHESIS_OF_PA	24	-1.75184	2.26471
REACTOME_SYNTHESIS_OF_PC	18	-1.6929	0.533968
REACTOME_SYNTHESIS_OF_PE	10	-1.03314	-1.51557
REACTOME_SYNTHESIS_OF_PIPS_AT_THE_EARLY_ENDOSOME_MEMBRANE	11	0.326165	-1.50003
REACTOME_SYNTHESIS_OF_PIPS_AT_THE_GOLGI_MEMBRANE	15	-0.252659	-1.60381
REACTOME_SYNTHESIS_OF_PIPS_AT_THE_LATE_ENDOSOME_MEMBRANE	9	0.54597	-1.27685
REACTOME_SYNTHESIS_OF_PIPS_AT_THE_PLASMA_MEMBRANE	28	-2.01383	-0.0561498
REACTOME_SYNTHESIS_OF_SUBSTRATES_IN_N_GLYCAN_BIOSYTHESIS	13	-2.60955	-2.97153
REACTOME_SYNTHESIS_OF_VERY_LONG_CHAIN_FATTY_ACYL_COAS	13	-1.20301	4.39032
REACTOME_SYNTHESIS_SECRETION_AND_DEACYLATION_OF_GHRELIN	13	-4.56016	1.86713
REACTOME_SYNTHESIS_SECRETION_AND_INACTIVATION_OF_GIP	12	-0.0785112	1.73284
REACTOME_SYNTHESIS_SECRETION_AND_INACTIVATION_OF_GLP1	16	0.576489	2.18789
REACTOME_TAK1_ACTIVATES_NFKB_BY_PHOSPHORYLATION_AND_ACTIVATION_OF_IKKS_COMPLEX	20	-0.17225	-0.0181674
REACTOME_TANDEM_PORE_DOMAIN_POTASSIUM_CHANNELS	11	-1.21438	2.4436
REACTOME_TCA_CYCLE_AND_RESPIRATORY_ELECTRON_TRANSPORT	120	-0.864717	-8.36645
REACTOME_TCR_SIGNALING	49	-0.233902	-0.468631
REACTOME_TELOMERE_MAINTENANCE	54	0.708164	-5.56901
REACTOME_TERMINATION_OF_O_GLYCAN_BIOSYNTHESIS	20	-0.308797	2.55055
REACTOME_TETRAHYDROBIOPTERIN_BH4_SYNTHESIS_RECYCLING_SALVAGE_AND_REGULATION	11	-0.573337	0.567535
REACTOME_TGF_BETA_RECEPTOR_SIGNALING_ACTIVATES_SMADS	24	2.13284	-0.26319
REACTOME_TGF_BETA_RECEPTOR_SIGNALING_IN_EMT_EPITHELIAL_TO_MESENCHYMAL_TRANSITION	14	1.02862	0.964654
REACTOME_THE_ACTIVATION_OF_ARYLSULFATASES	11	0.523243	0.596454
REACTOME_THE_NLRP3_INFLAMMASOME	11	-0.171575	1.37693
REACTOME_THE_ROLE_OF_NEF_IN_HIV1_REPLICATION_AND_DISEASE_PATHOGENESIS	27	-0.583992	-1.50016
REACTOME_THROMBIN_SIGNALLING_THROUGH_PROTEINASE_ACTIVATED_RECEPTORS_PARS	32	-0.773566	-0.517375
REACTOME_THROMBOXANE_SIGNALLING_THROUGH_TP_RECEPTOR	23	-0.0280724	-0.411726
REACTOME_TIE2_SIGNALING	17	-0.00660057	1.33858
REACTOME_TIGHT_JUNCTION_INTERACTIONS	28	-0.336343	2.6826
REACTOME_TOLL_RECEPTOR_CASCADES	110	-0.0896971	3.2156
REACTOME_TRAF3_DEPENDENT_IRF_ACTIVATION_PATHWAY	12	0.00951907	-4.6948
REACTOME_TRAF6_MEDIATED_INDUCTION_OF_NFKB_AND_MAP_KINASES_UPON_TLR7_8_OR_9_ACTIVATION	71	-0.696146	1.20856
REACTOME_TRAF6_MEDIATED_INDUCTION_OF_TAK1_COMPLEX	10	0.89989	3.84592
REACTOME_TRAF6_MEDIATED_IRF7_ACTIVATION	28	0.482138	-3.55695
REACTOME_TRAF6_MEDIATED_IRF7_ACTIVATION_IN_TLR7_8_OR_9_SIGNALING	10	-0.149386	-1.32063
REACTOME_TRAF6_MEDIATED_NFKB_ACTIVATION	20	-0.552027	-1.26763
REACTOME_TRAFFICKING_AND_PROCESSING_OF_ENDOSOMAL_TLR	12	0.301909	4.12104
REACTOME_TRAFFICKING_OF_AMPA_RECEPTORS	26	0.242576	-1.57107
REACTOME_TRAFFICKING_OF_GLUR2_CONTAINING_AMPA_RECEPTORS	14	0.0173994	-1.73528
REACTOME_TRANS_GOLGI_NETWORK_VESICLE_BUDDING	58	-2.46884	-2.34246
REACTOME_TRANSCRIPTION	165	1.03781	-5.46452
REACTOME_TRANSCRIPTION_COUPLED_NER_TC_NER	43	2.4131	-8.50407
REACTOME_TRANSCRIPTIONAL_ACTIVITY_OF_SMAD2_SMAD3_SMAD4_HETEROTRIMER	36	0.00799566	1.57102
REACTOME_TRANSCRIPTIONAL_REGULATION_OF_WHITE_ADIPOCYTE_DIFFERENTIATION	69	-0.676179	-0.235494
REACTOME_TRANSFERRIN_ENDOCYTOSIS_AND_RECYCLING	25	-0.612785	0.0979345
REACTOME_TRANSLATION	137	1.39483	-9.0971
REACTOME_TRANSLOCATION_OF_ZAP_70_TO_IMMUNOLOGICAL_SYNAPSE	11	0.253231	-0.0142852
REACTOME_TRANSMEMBRANE_TRANSPORT_OF_SMALL_MOLECULES	399	-2.78467	6.44795
REACTOME_TRANSMISSION_ACROSS_CHEMICAL_SYNAPSES	181	-2.45574	1.83238
REACTOME_TRANSPORT_OF_GLUCOSE_AND_OTHER_SUGARS_BILE_SALTS_AND_ORGANIC_ACIDS_METAL_IONS_AND_AMINE_COMPOUNDS	86	-1.07958	3.25286
REACTOME_TRANSPORT_OF_INORGANIC_CATIONS_ANIONS_AND_AMINO_ACIDS_OLIGOPEPTIDES	89	-2.92411	5.96152
REACTOME_TRANSPORT_OF_MATURE_MRNA_DERIVED_FROM_AN_INTRONLESS_TRANSCRIPT	33	2.25919	-3.71721
REACTOME_TRANSPORT_OF_MATURE_TRANSCRIPT_TO_CYTOPLASM	44	2.02063	-4.71867
REACTOME_TRANSPORT_OF_ORGANIC_ANIONS	9	0.479492	1.8791
REACTOME_TRANSPORT_OF_RIBONUCLEOPROTEINS_INTO_THE_HOST_NUCLEUS	27	1.69624	-3.35512
REACTOME_TRANSPORT_OF_VITAMINS_NUCLEOSIDES_AND_RELATED_MOLECULES	29	-0.81507	1.30429
REACTOME_TRANSPORT_TO_THE_GOLGI_AND_SUBSEQUENT_MODIFICATION	32	-0.36904	2.28294
REACTOME_TRIF_MEDIATED_TLR3_SIGNALING	68	-0.303568	1.21875
REACTOME_TRIGLYCERIDE_BIOSYNTHESIS	34	-2.50002	4.32491
REACTOME_TRNA_AMINOACYLATION	40	1.62217	-5.1696
REACTOME_TRYPTOPHAN_CATABOLISM	9	-0.402659	0.538113
REACTOME_UNBLOCKING_OF_NMDA_RECEPTOR_GLUTAMATE_BINDING_AND_ACTIVATION	15	-0.577239	1.02294
REACTOME_UNFOLDED_PROTEIN_RESPONSE	76	0.684092	0.0279132
REACTOME_UNWINDING_OF_DNA	10	2.37493	-5.11744
REACTOME_VEGF_LIGAND_RECEPTOR_INTERACTIONS	10	-1.40129	2.5981
REACTOME_VIF_MEDIATED_DEGRADATION_OF_APOBEC3G	49	-0.512434	-6.95237
REACTOME_VIRAL_MESSENGER_RNA_SYNTHESIS	14	1.29726	-5.19065
REACTOME_VITAMIN_B5_PANTOTHENATE_METABOLISM	11	0.309792	-3.64533
REACTOME_VOLTAGE_GATED_POTASSIUM_CHANNELS	43	0.239557	0.806364
REACTOME_XENOBIOTICS	15	-0.542327	-0.476591
REACTOME_YAP1_AND_WWTR1_TAZ_STIMULATED_GENE_EXPRESSION	23	-0.626633	3.22358
REACTOME_ZINC_TRANSPORTERS	15	0.507528	1.33845

## Sheet: S2
Supplementary Table S2. Z-scores of 615 sets of TF targets ("TFT" from C3: motif gene sets in MSigDB)
target sequence, TF(C3: motif gene sets in MSigDB)	number of target genes	Z-Score
		nc886-EXP (293T-U6:nc886 / 293T-U6)	nc886-KD (anti-nc886 / anti-control)
AAANWWTGC_UNKNOWN	188	-0.793077	4.05522
AAAYRNCTG_UNKNOWN	344	1.52667	3.2549
AAAYWAACM_V$HFH4_01	242	1.22979	6.56017
AACTTT_UNKNOWN	1755	-1.3082	10.7343
AACWWCAANK_UNKNOWN	132	1.69079	0.710478
AACYNNNNTTCCS_UNKNOWN	89	1.72099	-0.116526
AAGWWRNYGGC_UNKNOWN	111	2.69934	-2.27863
ACAWNRNSRCGG_UNKNOWN	58	1.51316	-1.23261
ACAWYAAAG_UNKNOWN	92	-0.67283	2.09615
ACCTGTTG_UNKNOWN	148	-1.9627	1.47949
ACTAYRNNNCCCR_UNKNOWN	415	0.349742	-3.26514
ACTWSNACTNY_UNKNOWN	97	-1.02619	1.89534
AGCYRWTTC_UNKNOWN	113	0.916457	-0.899352
ARGGGTTAA_UNKNOWN	116	0.703815	4.60509
ATCMNTCCGY_UNKNOWN	44	-0.468164	0.859076
ATGGYGGA_UNKNOWN	95	-0.312347	1.00458
CACGTG_V$MYC_Q2	951	-1.06645	5.10737
CAGCTG_V$AP4_Q5	1400	-0.0983534	8.04898
CAGGTA_V$AREB6_01	707	0.799641	6.87615
CAGGTG_V$E12_Q6	2306	-1.67458	11.6099
CAGNWMCNNNGAC_UNKNOWN	81	1.09356	2.18775
CAGNYGKNAAA_UNKNOWN	74	0.0803611	0.875867
CATRRAGC_UNKNOWN	128	0.479158	1.53124
CATTGTYY_V$SOX9_B1	338	1.03095	4.40652
CCAATNNSNNNGCG_UNKNOWN	55	-0.982171	1.09012
CCANNAGRKGGC_UNKNOWN	111	0.0614954	0.183466
CCAWNWWNNNGGC_UNKNOWN	71	-0.35103	-0.0274893
CCAWWNAAGG_V$SRF_Q4	85	-1.85454	3.10667
CCAWYNNGAAR_UNKNOWN	124	-0.177069	1.72055
CCCNNGGGAR_V$OLF1_01	296	-1.95542	5.30765
CCCNNNNNNAAGWT_UNKNOWN	95	-0.416822	-0.227618
CCGNMNNTNACG_UNKNOWN	70	-0.36614	-2.4832
CCTNTMAGA_UNKNOWN	117	0.108618	2.72648
CGGAARNGGCNG_UNKNOWN	47	-0.203987	-0.954872
CGTSACG_V$PAX3_B	135	0.366239	1.94798
CRGAARNNNNCGA_UNKNOWN	44	1.05683	-1.28053
CTAWWWATA_V$RSRFC4_Q2	335	-0.395417	6.76828
CTCNANGTGNY_UNKNOWN	85	-1.50692	2.28927
CTGCAGY_UNKNOWN	716	-2.63764	5.42377
CTGRYYYNATT_UNKNOWN	71	-1.1446	1.04112
CTGYNNCTYTAA_UNKNOWN	78	1.78232	1.28179
CTTTAAR_UNKNOWN	898	-1.79006	6.6513
CTTTGA_V$LEF1_Q2	1111	-1.93423	5.30308
CTTTGT_V$LEF1_Q2	1831	-2.13693	9.74098
CYTAGCAAY_UNKNOWN	136	-1.07369	1.31631
GAANYNYGACNY_UNKNOWN	70	-0.0307138	0.623706
GATAAGR_V$GATA_C	277	0.961248	3.89558
GATGKMRGCG_UNKNOWN	60	0.185348	-0.367106
GATTGGY_V$NFY_Q6_01	1058	-1.72081	2.49524
GCANCTGNY_V$MYOD_Q6	862	-0.2422	8.33483
GCCATNTTG_V$YY1_Q6	382	3.36153	-4.04339
GCCNNNWTAAR_UNKNOWN	139	-0.137125	4.79455
GCGNNANTTCC_UNKNOWN	113	0.0248686	1.15536
GCGSCMNTTT_UNKNOWN	62	1.33595	-1.47066
GCTNWTTGK_UNKNOWN	278	-0.615697	4.57515
GGAANCGGAANY_UNKNOWN	96	-0.402184	-6.20158
GGAMTNNNNNTCCY_UNKNOWN	110	1.17349	0.386197
GGARNTKYCCA_UNKNOWN	68	-2.3204	2.53107
GGATTA_V$PITX2_Q2	541	-0.990407	4.10648
GGCKCATGS_UNKNOWN	64	1.09323	1.71936
GGCNKCCATNK_UNKNOWN	107	1.11394	-1.05438
GGCNNMSMYNTTG_UNKNOWN	67	1.65489	-0.439117
GGCNRNWCTTYS_UNKNOWN	74	-0.155566	0.716069
GGGAGGRR_V$MAZ_Q6	2109	-1.47525	11.1818
GGGCGGR_V$SP1_Q6	2731	-2.80131	7.12286
GGGNNTTTCC_V$NFKB_Q6_01	130	-1.316	3.79566
GGGNRMNNYCAT_UNKNOWN	76	-0.0090013	0.796318
GGGTGGRR_V$PAX4_03	1210	-1.81745	8.32472
GGGYGTGNY_UNKNOWN	610	-3.50569	4.4023
GKCGCNNNNNNNTGAYG_UNKNOWN	56	1.25774	-4.64209
GTCNYYATGR_UNKNOWN	100	1.8377	-0.330818
GTGACGY_V$E4F1_Q6	602	-1.74136	1.22213
GTGGGTGK_UNKNOWN	278	0.126322	4.29434
GTTGNYNNRGNAAC_UNKNOWN	99	-0.193422	1.85122
GTTNYYNNGGTNA_UNKNOWN	78	0.693482	1.57771
GTTRYCATRR_UNKNOWN	155	-0.5489	0.141716
KCCGNSWTTT_UNKNOWN	97	2.12686	0.111939
KMCATNNWGGA_UNKNOWN	78	0.429416	-0.183314
KRCTCNNNNMANAGC_UNKNOWN	47	-1.287	2.48397
KTGGYRSGAA_UNKNOWN	65	1.33743	-0.943551
MCAATNNNNNGCG_UNKNOWN	76	-1.57103	1.8693
MGGAAGTG_V$GABP_B	682	0.233175	-3.43855
MYAATNNNNNNNGGC_UNKNOWN	102	0.987943	1.77189
RAAGNYNNCTTY_UNKNOWN	129	1.75218	4.00857
RACCACAR_V$AML_Q6	240	1.18094	3.68581
RACTNNRTTTNC_UNKNOWN	112	0.349026	0.449128
RCGCANGCGY_V$NRF1_Q6	829	1.25287	-2.71351
RGAANNTTC_V$HSF1_01	403	0.211684	6.26273
RGAGGAARY_V$PU1_Q6	459	-1.55635	4.08417
RGTTAMWNATT_V$HNF1_01	70	-0.119158	0.343072
RNCTGNYNRNCTGNY_UNKNOWN	74	0.453393	2.04568
RNGTGGGC_UNKNOWN	723	-0.629691	4.28979
RNTCANNRNNYNATTW_UNKNOWN	58	1.28094	0.451435
RRAGTTGT_UNKNOWN	227	-0.920131	2.05982
RRCCGTTA_UNKNOWN	82	0.856543	-0.472654
RTAAACA_V$FREAC2_01	852	0.559988	8.77176
RTTTNNNYTGGM_UNKNOWN	138	0.175055	2.60101
RYAAAKNNNNNNTTGW_UNKNOWN	82	0.29374	2.03046
RYCACNNRNNRNCAG_UNKNOWN	68	2.81305	0.116966
RYTAAWNNNTGAY_UNKNOWN	57	1.96011	2.63197
RYTGCNNRGNAAC_V$MIF1_01	77	-0.285992	1.19099
RYTGCNWTGGNR_UNKNOWN	104	0.439839	0.109893
RYTTCCTG_V$ETS2_B	1009	0.00315053	4.82154
SCGGAAGY_V$ELK1_02	1084	0.627949	-11.0285
SGCGSSAAA_V$E2F1DP2_01	154	2.72972	-2.64658
SMTTTTGT_UNKNOWN	372	1.44985	3.65258
SNACANNNYSYAGA_UNKNOWN	83	-1.93341	-0.742214
STTTCRNTTT_V$IRF_Q6	174	-1.59666	1.98627
SYATTGTG_UNKNOWN	211	1.61359	2.7148
TAANNYSGCG_UNKNOWN	75	2.03632	-0.601733
TAATTA_V$CHX10_01	743	-0.692172	7.38019
TAAWWATAG_V$RSRFC4_Q2	152	2.38638	2.84018
TAAYNRNNTCC_UNKNOWN	159	0.751739	2.37324
TATAAA_V$TATA_01	1181	1.98073	8.43925
TCANNTGAY_V$SREBP1_01	441	0.929805	2.08191
TCCATTKW_UNKNOWN	220	2.78681	1.27329
TCCCRNNRTGC_UNKNOWN	191	0.251532	-3.14876
TGACAGNY_V$MEIS1_01	762	0.307226	4.42907
TGACATY_UNKNOWN	618	0.762387	4.44816
TGACCTTG_V$SF1_Q6	227	-0.934473	2.56029
TGACCTY_V$ERR1_Q2	951	-2.39299	4.66073
TGACGTCA_V$ATF3_Q6	210	-1.04075	1.66516
TGANNYRGCA_V$TCF11MAFG_01	273	-2.08652	3.77851
TGANTCA_V$AP1_C	1046	-0.452906	7.60644
TGASTMAGC_V$NFE2_01	177	-1.76754	2.72664
TGATTTRY_V$GFI1_01	274	2.10995	2.96291
TGAYRTCA_V$ATF3_Q6	493	-0.397801	4.52094
TGCCAAR_V$NF1_Q6	664	0.431469	3.99233
TGCGCANK_UNKNOWN	495	-0.655641	-0.966104
TGCTGAY_UNKNOWN	502	0.539201	4.61653
TGGAAA_V$NFAT_Q4_01	1763	0.262759	7.07112
TGGNNNNNNKCCAR_UNKNOWN	393	-0.259066	5.2442
TGTTTGY_V$HNF3_Q6	689	0.708527	6.1735
TGTYNNNNNRGCARM_UNKNOWN	81	-0.626097	1.292
TMTCGCGANR_UNKNOWN	148	2.01649	-4.34623
TNCATNTCCYR_UNKNOWN	122	0.576751	-0.558837
TTANTCA_UNKNOWN	848	-1.37775	6.41272
TTANWNANTGGM_UNKNOWN	58	1.96451	1.27316
TTAYRTAA_V$E4BP4_01	240	-2.12157	3.24484
TTCNRGNNNNTTC_V$HSF_Q6	143	-1.79906	4.13267
TTCYNRGAA_V$STAT5B_01	314	-0.585022	2.94207
TTCYRGAA_UNKNOWN	307	0.0574076	3.93916
TTGCWCAAY_V$CEBPB_02	58	-0.732535	5.16694
TTGTTT_V$FOXO4_01	1912	0.828366	8.52691
TTTNNANAGCYR_UNKNOWN	115	-1.41722	3.22542
V$AFP1_Q6	247	2.81616	4.69556
V$AHRARNT_01	130	0.139595	5.70482
V$AHRARNT_02	15	0.732175	1.30768
V$AHR_01	60	0.762682	1.63892
V$AHR_Q5	197	0.384184	1.30149
V$ALPHACP1_01	239	0.719435	2.94261
V$ALX4_01	14	-0.558522	0.0316469
V$AMEF2_Q6	239	3.46667	6.5381
V$AML1_01	242	-0.175975	3.28159
V$AML1_Q6	242	-0.175975	3.28159
V$AML_Q6	251	0.458481	5.09976
V$AP1FJ_Q2	255	-1.79054	4.4975
V$AP1_01	246	-2.07847	3.45813
V$AP1_C	257	-0.901584	5.3566
V$AP1_Q2	247	-1.14828	3.91387
V$AP1_Q2_01	257	-1.58766	4.83312
V$AP1_Q4	250	-0.238199	3.21355
V$AP1_Q4_01	246	-0.5306	4.11226
V$AP1_Q6	244	-0.0666235	3.89585
V$AP1_Q6_01	250	-1.11819	4.10054
V$AP2ALPHA_01	226	-0.964953	5.37062
V$AP2GAMMA_01	234	-0.284422	4.58604
V$AP2REP_01	163	-0.538193	1.99426
V$AP2_Q3	238	-3.47471	4.7038
V$AP2_Q6	240	-0.296365	3.88082
V$AP2_Q6_01	247	-0.613962	6.02288
V$AP3_Q6	229	2.385	2.55415
V$AP4_01	242	-0.771843	2.88438
V$AP4_Q5	253	1.01309	4.50728
V$AP4_Q6	214	0.137284	4.0448
V$AP4_Q6_01	234	1.4604	3.30227
V$AREB6_01	249	0.745335	4.89015
V$AREB6_02	235	-0.349164	3.91726
V$AREB6_03	240	-2.93199	4.13267
V$AREB6_04	235	2.67556	4.65064
V$ARNT_01	240	-0.304871	1.75658
V$ARNT_02	234	0.0841501	1.29941
V$ARP1_01	152	-0.948869	2.96317
V$AR_01	144	0.183849	2.3563
V$AR_02	36	0.843163	0.451752
V$AR_03	51	0.799421	0.627167
V$AR_Q2	115	-0.0581488	1.4627
V$AR_Q6	225	2.07936	2.03206
V$ATF1_Q6	215	-0.0731333	4.58661
V$ATF3_Q6	232	-0.141548	4.94856
V$ATF4_Q2	234	-2.55844	4.35648
V$ATF6_01	118	0.301336	1.78215
V$ATF_01	236	-0.561903	4.55583
V$ATF_B	170	-0.17675	3.62776
V$BACH1_01	243	0.0605489	5.42542
V$BACH2_01	255	-1.11523	5.59364
V$BRN2_01	227	2.76016	4.08413
V$CACBINDINGPROTEIN_Q6	225	1.08078	2.69608
V$CACCCBINDINGFACTOR_Q6	246	-2.07047	4.46475
V$CART1_01	204	1.54244	4.65786
V$CDC5_01	241	-1.27393	3.83425
V$CDPCR1_01	114	1.21292	3.8772
V$CDPCR3HD_01	215	1.04937	3.85064
V$CDPCR3_01	51	-0.690967	3.68812
V$CDP_01	79	2.21629	1.88036
V$CDP_02	100	0.544184	2.11061
V$CDX2_Q5	235	2.51098	2.60779
V$CEBPA_01	222	-1.05893	4.54774
V$CEBPB_01	244	0.831843	4.99263
V$CEBPB_02	244	-0.407569	4.51873
V$CEBPDELTA_Q6	226	-1.12315	4.79359
V$CEBPGAMMA_Q6	236	0.809441	3.19589
V$CEBP_01	248	1.39117	3.36151
V$CEBP_C	180	-0.94364	1.77361
V$CEBP_Q2	207	-0.569442	3.02836
V$CEBP_Q2_01	249	0.0893886	6.40606
V$CEBP_Q3	235	-1.55366	2.5768
V$CETS1P54_01	232	0.671397	-4.81481
V$CHOP_01	228	0.578699	4.23539
V$CHX10_01	206	-1.03963	4.77303
V$CIZ_01	225	1.9283	4.29501
V$CMYB_01	233	0.118033	1.12656
V$COMP1_01	108	0.208279	3.80289
V$COREBINDINGFACTOR_Q6	252	0.0854238	3.25282
V$COUP_01	233	0.47572	3.73504
V$COUP_DR1_Q6	220	-0.221866	1.55688
V$CP2_01	243	-0.0880632	2.69752
V$CP2_02	239	-0.593677	3.83876
V$CREBP1CJUN_01	236	-1.04872	1.66947
V$CREBP1_01	162	-3.10359	3.68498
V$CREBP1_Q2	234	0.301515	4.61458
V$CREB_01	239	-0.757065	1.3657
V$CREB_02	237	-0.738735	1.06152
V$CREB_Q2	243	-1.43398	3.96742
V$CREB_Q2_01	198	-0.403826	1.9947
V$CREB_Q3	236	0.450941	0.20953
V$CREB_Q4	245	-0.233388	2.9424
V$CREB_Q4_01	191	-1.35605	1.94829
V$CREL_01	248	-1.15714	5.32766
V$CRX_Q4	242	0.194339	2.65032
V$DBP_Q6	239	0.136047	3.20473
V$DR1_Q3	225	-1.20436	2.62778
V$DR3_Q4	136	-1.8431	2.9401
V$DR4_Q2	241	-0.384453	6.36317
V$E12_Q6	245	-1.45013	5.73823
V$E2A_Q2	225	-1.13549	4.92648
V$E2F1DP1RB_01	214	3.88708	-3.06959
V$E2F1DP1_01	219	3.33092	-2.64763
V$E2F1DP2_01	219	3.33092	-2.64763
V$E2F1_Q3	231	2.63159	-2.73408
V$E2F1_Q3_01	227	2.25784	1.50213
V$E2F1_Q4	225	1.96949	-0.573145
V$E2F1_Q4_01	207	3.20855	-2.34749
V$E2F1_Q6	215	3.64161	-3.63454
V$E2F1_Q6_01	224	3.05631	-2.90326
V$E2F4DP1_01	222	2.75292	-2.79371
V$E2F4DP2_01	219	3.33092	-2.64763
V$E2F_01	61	1.76121	-1.74243
V$E2F_02	219	3.26102	-2.78918
V$E2F_03	221	1.60594	-1.72662
V$E2F_Q2	166	-0.265759	0.194371
V$E2F_Q3	211	1.78819	-1.63511
V$E2F_Q3_01	214	3.38803	-2.42371
V$E2F_Q4	214	4.39707	-4.37743
V$E2F_Q4_01	220	3.05758	-2.90681
V$E2F_Q6	212	4.41521	-4.08774
V$E2F_Q6_01	219	1.77606	-0.859351
V$E47_01	238	-1.77735	5.80329
V$E47_02	232	-0.0657521	3.52239
V$E4BP4_01	199	-2.79331	2.54064
V$E4F1_Q6	262	-0.452151	2.22774
V$EFC_Q6	246	-0.122617	2.93846
V$EGR1_01	250	-2.9214	3.69936
V$EGR2_01	184	-0.113564	2.33846
V$EGR3_01	79	-0.0609148	1.05947
V$EGR_Q6	251	-1.19465	5.08966
V$ELF1_Q6	225	0.740461	3.38448
V$ELK1_01	256	-0.0211725	-2.25887
V$ELK1_02	224	0.691349	-6.33916
V$EN1_01	103	-0.229179	2.08203
V$ERR1_Q2	239	-0.580118	2.65112
V$ER_Q6	258	0.517008	5.97526
V$ER_Q6_01	251	1.1071	2.91021
V$ER_Q6_02	239	-1.57082	3.72886
V$ETF_Q6	104	1.92427	-0.657125
V$ETS1_B	243	-1.28459	0.166717
V$ETS2_B	254	-0.582409	2.06534
V$ETS_Q4	230	0.77984	0.227328
V$EVI1_01	16	-0.175257	1.37296
V$EVI1_02	122	0.876648	2.54848
V$EVI1_03	53	1.62426	-0.096682
V$EVI1_04	221	2.23807	4.03222
V$EVI1_05	157	2.40909	3.10844
V$EVI1_06	21	1.95564	0.363867
V$FAC1_01	210	-1.47206	3.85755
V$FOXD3_01	190	1.0681	5.8217
V$FOXJ2_01	173	2.311	3.55286
V$FOXJ2_02	220	1.63884	3.51085
V$FOXM1_01	224	0.415189	2.81866
V$FOXO1_01	225	-0.241959	4.70209
V$FOXO1_02	228	0.219096	6.27256
V$FOXO3_01	227	1.28082	4.49203
V$FOXO4_01	219	2.12264	3.81045
V$FOXO4_02	240	0.336852	6.15717
V$FOX_Q2	202	2.49144	4.17605
V$FREAC2_01	242	2.4372	6.67028
V$FREAC3_01	231	1.95329	4.76513
V$FREAC4_01	139	-1.08904	3.86087
V$FREAC7_01	179	1.19918	3.01532
V$FXR_IR1_Q6	106	-0.838173	3.46669
V$FXR_Q3	107	0.467753	3.52946
V$GABP_B	235	0.040874	-4.19082
V$GATA1_01	220	1.88684	1.15424
V$GATA1_02	228	0.808231	2.39781
V$GATA1_03	233	0.92691	3.47434
V$GATA1_04	225	2.09574	3.16077
V$GATA1_05	257	1.21265	3.62047
V$GATA2_01	99	1.41065	-1.02327
V$GATA3_01	227	0.249483	1.11174
V$GATA4_Q3	235	2.39292	4.01926
V$GATA6_01	246	1.74331	3.34079
V$GATA_C	252	0.806606	0.411562
V$GATA_Q6	187	0.630694	2.25009
V$GCM_Q2	214	-0.345446	2.82065
V$GFI1_01	249	1.43455	3.29059
V$GNCF_01	70	2.41634	3.29384
V$GRE_C	112	1.24741	2.3876
V$GR_01	182	1.9863	2.12148
V$GR_Q6	247	2.74225	2.41564
V$GR_Q6_01	259	0.702068	2.60112
V$HAND1E47_01	250	2.59538	4.47768
V$HEB_Q6	246	-0.176316	2.59511
V$HEN1_01	184	-1.30206	4.49969
V$HEN1_02	187	1.0037	4.86247
V$HFH1_01	226	1.10429	4.22145
V$HFH3_01	181	1.9642	4.70549
V$HFH4_01	190	1.63902	3.33645
V$HFH8_01	194	0.8061	3.7333
V$HIF1_Q3	210	-0.672472	2.01709
V$HIF1_Q5	231	-1.50222	3.78024
V$HLF_01	226	-1.12988	2.12604
V$HMEF2_Q6	130	0.341594	4.42536
V$HMGIY_Q6	233	0.0845047	4.04857
V$HMX1_01	43	0.719075	2.44376
V$HNF1_01	217	-0.0816701	4.4201
V$HNF1_C	218	0.00958416	3.97947
V$HNF1_Q6	227	0.0261775	4.06674
V$HNF3ALPHA_Q6	197	1.52045	3.90717
V$HNF3B_01	209	3.6609	5.63415
V$HNF3_Q6	179	2.0237	2.90167
V$HNF4ALPHA_Q6	244	-0.6681	3.77154
V$HNF4_01	243	-0.346248	2.8546
V$HNF4_01_B	228	-0.948922	2.60248
V$HNF4_DR1_Q3	231	-0.327825	3.43721
V$HNF4_Q6	242	-0.421859	3.68156
V$HNF6_Q6	220	1.76303	3.23543
V$HOX13_01	44	1.45086	3.42338
V$HOXA3_01	13	-0.20587	0.694129
V$HOXA4_Q2	248	0.782888	4.18884
V$HP1SITEFACTOR_Q6	208	-0.643022	4.34972
V$HSF1_01	239	1.22802	6.62056
V$HSF2_01	228	-0.430837	5.95259
V$HSF_Q6	189	0.353912	4.13422
V$HTF_01	68	1.26995	2.64014
V$ICSBP_Q6	233	-1.09151	3.04772
V$IK1_01	257	2.14032	4.09448
V$IK2_01	254	0.837307	5.36528
V$IK3_01	211	-0.885953	5.25133
V$IPF1_Q4	226	-0.315659	6.12281
V$IRF1_01	231	0.796122	1.96662
V$IRF1_Q6	238	3.21177	2.75303
V$IRF2_01	114	1.85076	1.21667
V$IRF7_01	234	0.269244	4.71338
V$IRF_Q6	227	-0.475707	2.58396
V$ISRE_01	236	-1.22075	1.95422
V$LBP1_Q6	209	0.251435	2.8734
V$LEF1_Q2	207	-1.60532	3.59127
V$LEF1_Q6	241	-0.128702	5.00189
V$LFA1_Q6	232	0.103424	4.61666
V$LHX3_01	206	1.05024	2.31084
V$LMO2COM_01	246	0.160032	2.54035
V$LMO2COM_02	233	1.05431	1.82306
V$LXR_DR4_Q3	82	-1.35039	5.07405
V$LXR_Q3	73	-2.68676	4.27406
V$LYF1_01	248	1.00298	6.12776
V$MAF_Q6	244	0.436758	1.7832
V$MAX_01	245	0.837546	3.5344
V$MAZR_01	204	-0.463389	5.09548
V$MAZ_Q6	180	-0.075946	3.15877
V$MEF2_01	135	0.892301	3.10148
V$MEF2_02	211	-0.647546	3.67078
V$MEF2_03	219	0.32573	3.429
V$MEF2_04	23	-0.746829	1.0381
V$MEF2_Q6_01	224	1.63414	3.05472
V$MEIS1AHOXA9_01	110	0.922875	4.3958
V$MEIS1BHOXA9_01	135	0.795896	3.37583
V$MEIS1_01	220	2.14716	3.38852
V$MIF1_01	165	1.50416	2.50881
V$MMEF2_Q6	258	2.36754	5.4707
V$MSX1_01	164	-0.0843366	4.74134
V$MTF1_Q4	232	-1.65178	4.62407
V$MYB_Q3	231	0.600819	3.31672
V$MYB_Q5_01	244	2.09123	2.23965
V$MYB_Q6	236	0.514316	3.63807
V$MYCMAX_01	228	-0.21429	3.23611
V$MYCMAX_02	242	0.709342	3.59515
V$MYCMAX_03	232	1.34549	3.44921
V$MYCMAX_B	236	-1.50732	4.5715
V$MYC_Q2	174	-0.407968	1.57897
V$MYOD_01	236	0.637942	3.68914
V$MYOD_Q6	227	-0.94086	3.39953
V$MYOD_Q6_01	234	-0.720821	3.94498
V$MYOGENIN_Q6	238	0.393461	3.65888
V$MYOGNF1_01	45	0.386386	3.89595
V$MZF1_01	222	0.194447	4.92851
V$MZF1_02	217	1.47123	3.58816
V$NCX_01	162	0.594589	1.9151
V$NERF_Q2	230	0.727039	1.20585
V$NF1_Q6	245	-0.551017	4.78778
V$NF1_Q6_01	248	-0.290077	4.05033
V$NFAT_Q4_01	251	-1.84376	4.40547
V$NFAT_Q6	230	-1.07084	1.75289
V$NFE2_01	251	-1.35397	2.80026
V$NFKAPPAB65_01	229	-0.749846	4.86754
V$NFKAPPAB_01	238	-0.29722	4.45845
V$NFKB_C	250	-0.850483	4.887
V$NFKB_Q6	238	-0.200705	5.52789
V$NFKB_Q6_01	219	-1.05948	4.03919
V$NFMUE1_Q6	225	4.31653	-2.51248
V$NFY_01	226	-0.865261	3.79896
V$NFY_C	216	0.45073	1.477
V$NFY_Q6	235	-0.46214	0.27836
V$NFY_Q6_01	234	0.402362	2.85845
V$NGFIC_01	232	-2.9528	4.29579
V$NKX22_01	175	-0.393703	1.82275
V$NKX25_01	120	0.442517	3.68369
V$NKX25_02	244	-1.39997	3.92552
V$NKX3A_01	206	0.451316	2.90866
V$NKX61_01	218	2.45383	3.4425
V$NKX62_Q2	215	1.27252	3.44502
V$NMYC_01	247	-2.80674	3.98177
V$NRF1_Q6	223	1.66605	-0.248523
V$NRF2_01	239	1.67514	-4.3455
V$NRF2_Q4	237	-2.69118	4.01479
V$NRSF_01	94	2.07922	3.72831
V$OCT1_01	232	-1.04102	4.90382
V$OCT1_02	199	2.77662	2.97124
V$OCT1_03	206	2.80191	2.89546
V$OCT1_04	217	2.52429	4.19864
V$OCT1_05	229	0.238558	5.64058
V$OCT1_06	241	0.543143	3.71436
V$OCT1_07	152	0.986502	2.68593
V$OCT1_B	242	-2.10107	4.48652
V$OCT1_Q5_01	244	-0.416713	3.06728
V$OCT1_Q6	245	0.33291	4.18052
V$OCT_C	242	-1.54206	4.61132
V$OCT_Q6	236	-0.850294	3.20886
V$OLF1_01	251	-2.46395	2.96588
V$OSF2_Q6	246	2.56904	3.3737
V$P300_01	230	-1.93322	4.81436
V$P53_02	225	-0.0782595	1.69684
V$P53_DECAMER_Q2	225	0.0810647	4.06306
V$PAX2_01	54	-1.13222	2.46912
V$PAX2_02	243	1.12704	3.88724
V$PAX3_01	19	-3.13268	0.560848
V$PAX3_B	79	1.93652	2.80504
V$PAX4_01	244	-0.458118	4.19399
V$PAX4_02	226	-0.600856	6.24031
V$PAX4_03	243	0.281933	3.76193
V$PAX4_04	205	1.26854	4.51639
V$PAX5_01	144	0.111693	3.89804
V$PAX5_02	16	-0.137428	0.225666
V$PAX6_01	95	0.00640532	1.6493
V$PAX8_01	35	0.320454	2.2466
V$PAX8_B	101	0.386242	2.39343
V$PAX_Q6	240	-1.19763	4.91335
V$PBX1_01	234	4.06262	3.65961
V$PBX1_02	121	1.22956	2.1029
V$PEA3_Q6	239	1.18001	2.31948
V$PIT1_Q6	218	1.18726	5.51012
V$PITX2_Q2	235	0.162959	4.6327
V$POU1F1_Q6	216	1.05674	4.7392
V$POU3F2_01	92	1.40852	2.06959
V$POU3F2_02	237	0.930407	4.53791
V$POU6F1_01	221	3.03341	4.73667
V$PPARA_01	36	0.0804718	0.408729
V$PPARA_02	121	0.540096	4.01931
V$PPARG_01	38	0.306173	-3.5411
V$PPAR_DR1_Q2	228	-0.465075	2.89075
V$PR_01	125	0.776929	1.12642
V$PR_02	120	2.15755	0.889657
V$PR_Q2	242	1.61581	5.34025
V$PTF1BETA_Q6	225	-2.13186	3.29082
V$PU1_Q6	201	-0.245548	2.47682
V$PXR_Q2	236	0.376849	3.15401
V$RFX1_01	230	-1.72172	1.93124
V$RFX1_02	248	-0.114899	2.3345
V$ROAZ_01	10	-2.62662	0.865565
V$RORA1_01	224	1.02543	2.33917
V$RORA2_01	140	-1.03743	3.03932
V$RP58_01	198	-1.19646	4.13961
V$RREB1_01	196	-0.500843	3.28096
V$RSRFC4_01	232	1.35394	3.99679
V$RSRFC4_Q2	203	1.23351	2.68482
V$S8_01	222	1.12172	3.4234
V$SEF1_C	6	0.0469167	-0.666633
V$SF1_Q6	234	0.234324	0.91866
V$SMAD3_Q6	219	-0.194699	5.85808
V$SMAD4_Q6	213	0.0617438	3.35668
V$SMAD_Q6	240	1.35383	3.48633
V$SOX5_01	241	0.566476	6.32873
V$SOX9_B1	225	1.32374	4.38385
V$SP1_01	221	-0.306966	4.7192
V$SP1_Q2_01	232	0.145098	4.72055
V$SP1_Q4_01	245	-0.0768228	3.26133
V$SP1_Q6	247	0.676984	2.90102
V$SP1_Q6_01	226	0.00428014	4.38591
V$SP3_Q3	232	-0.504301	2.87065
V$SPZ1_01	222	1.82584	0.792506
V$SREBP1_01	157	-0.436611	0.433052
V$SREBP1_02	84	0.210503	2.71023
V$SREBP1_Q6	233	0.974286	5.14487
V$SREBP_Q3	245	0.213806	3.50459
V$SRF_01	49	-0.83822	2.76124
V$SRF_C	204	-1.33293	5.60663
V$SRF_Q4	213	-2.90926	6.83204
V$SRF_Q5_01	211	-2.00512	5.32611
V$SRF_Q6	232	-1.04482	4.91556
V$SRY_01	206	0.799445	3.50092
V$SRY_02	238	0.400227	4.73058
V$STAT1_01	61	-0.64513	-0.945282
V$STAT1_02	231	0.152764	1.78525
V$STAT1_03	227	1.73484	3.68153
V$STAT3_01	19	1.45433	-2.15139
V$STAT3_02	138	0.926084	2.79962
V$STAT4_01	247	1.34611	2.6547
V$STAT5A_01	236	-0.61807	2.64689
V$STAT5A_02	133	1.25834	2.39934
V$STAT5A_03	242	1.99469	4.14909
V$STAT5A_04	194	0.578691	5.23833
V$STAT5B_01	231	-1.6747	2.75957
V$STAT6_01	245	0.51971	5.46574
V$STAT6_02	240	1.91293	1.28959
V$STAT_01	236	-0.351762	1.5904
V$STAT_Q6	239	-1.49257	0.756595
V$T3R_Q6	225	0.682299	3.47513
V$TAL1ALPHAE47_01	237	0.0147054	1.10618
V$TAL1BETAE47_01	224	0.0648843	1.01379
V$TAL1BETAITF2_01	236	2.30136	2.28715
V$TATA_01	236	-1.03348	7.70571
V$TATA_C	266	1.27743	4.62776
V$TAXCREB_01	123	-1.39258	4.12373
V$TAXCREB_02	25	1.37977	2.75394
V$TBP_01	217	-0.793053	4.56331
V$TCF11MAFG_01	190	-2.5788	3.63135
V$TCF11_01	230	0.132206	1.81116
V$TCF1P_Q6	246	2.12958	2.36594
V$TCF4_Q5	216	1.89349	3.28306
V$TEF1_Q6	207	1.50997	3.78779
V$TEF_Q6	229	-0.154874	3.75353
V$TEL2_Q6	217	1.42093	-2.09805
V$TFIIA_Q6	232	-1.94103	5.1861
V$TFIII_Q6	190	-0.244104	5.95013
V$TGIF_01	231	1.63442	2.22497
V$TITF1_Q3	224	2.84504	2.53219
V$TST1_01	242	-1.142	5.64839
V$TTF1_Q6	239	-0.0236489	6.04319
V$USF2_Q6	234	0.742072	1.72023
V$USF_01	235	0.592481	0.784642
V$USF_02	250	0.175954	1.42185
V$USF_C	258	-2.52428	4.37354
V$USF_Q6	236	-0.939569	2.14491
V$USF_Q6_01	216	-1.397	2.48289
V$VDR_Q3	213	-0.388068	4.37211
V$VDR_Q6	243	-0.651533	3.79635
V$WHN_B	233	-1.50335	4.43847
V$XBP1_01	125	-1.68652	3.18159
V$YY1_01	229	1.20159	0.591897
V$YY1_02	220	1.7139	-1.31745
V$YY1_Q6	222	2.48445	-2.8986
V$ZF5_01	223	-2.96269	3.50362
V$ZF5_B	221	0.146153	4.2419
V$ZIC1_01	241	-0.297282	2.37099
V$ZIC2_01	237	1.13081	3.21878
V$ZIC3_01	244	-2.07011	4.11313
V$ZID_01	240	-1.66036	2.82668
WCAANNNYCAG_UNKNOWN	236	0.0320749	0.30262
WCTCNATGGY_UNKNOWN	73	0.35148	-2.05544
WGGAATGY_V$TEF1_Q6	347	1.96579	6.98919
WGTTNNNNNAAA_UNKNOWN	505	0.355095	5.58726
WTGAAAT_UNKNOWN	556	0.583201	4.35817
WTTGKCTG_UNKNOWN	468	-0.310185	4.93078
WWTAAGGC_UNKNOWN	136	-1.60866	2.55632
WYAAANNRNNNGCG_UNKNOWN	60	-0.694818	3.96901
YAATNANRNNNCAG_UNKNOWN	61	0.217657	0.85632
YAATNRNNNYNATT_UNKNOWN	97	-0.111076	3.29432
YATGNWAAT_V$OCT_C	331	-0.814786	5.88375
YATTNATC_UNKNOWN	337	0.463189	4.48785
YCATTAA_UNKNOWN	509	2.00979	5.91003
YGACNNYACAR_UNKNOWN	89	3.38382	0.781337
YGCANTGCR_UNKNOWN	112	2.28585	1.13932
YGCGYRCGC_UNKNOWN	290	-0.141288	2.85591
YGTCCTTGR_UNKNOWN	89	-1.30721	4.83469
YKACATTT_UNKNOWN	266	1.92085	1.67592
YNGTTNNNATT_UNKNOWN	341	1.2417	4.56364
YNTTTNNNANGCARM_UNKNOWN	65	-0.166942	3.53647
YRCCAKNNGNCGC_UNKNOWN	60	-0.404838	1.1123
YRTCANNRCGC_UNKNOWN	60	0.744072	1.27844
YTAATTAA_V$LHX3_01	176	0.135344	1.75785
YTAAYNGCT_UNKNOWN	143	-0.400983	3.82553
YTATTTTNR_V$MEF2_02	651	1.65355	3.91979
YTCCCRNNAGGY_UNKNOWN	64	-0.586072	0.682852
YTTCCNNNGGAMR_UNKNOWN	48	0.0548055	-1.03274
YWATTWNNRGCT_UNKNOWN	62	0.792615	2.7574
YYCATTCAWW_UNKNOWN	177	-0.527223	2.59578

## Sheet: S3
Supplementary Table S3. Z-scores of 221 sets of miRNA targets ("MIR" from C3: motif gene sets in MSigDB)
seed sequence, targeting miRNAs (C3: motif gene sets in MSigDB)	number of target mRNAs	Z-score
		nc886-EXP (293T-U6:nc886 / 293T-U6)
AAACCAC,MIR-140	104	-0.0251962
AAAGACA,MIR-511	187	3.01099
AAAGGAT,MIR-501	117	-0.298289
AAAGGGA,MIR-204,MIR-211	207	-0.100369
AACATTC,MIR-409-3P	134	1.56012
AACGGTT,MIR-451	12	-0.978422
AACTGAC,MIR-223	91	-0.781088
AACTGGA,MIR-145	211	0.0115647
AAGCAAT,MIR-137	207	-0.139753
AAGCACA,MIR-218	368	-1.25699
AAGCACT,MIR-520F	224	2.15213
AAGCCAT,MIR-135A,MIR-135B	315	0.201558
AAGGGAT,MIR-188	70	-0.385643
AAGTCCA,MIR-422B,MIR-422A	66	-1.7856
AATGGAG,MIR-136	68	-1.18291
AATGTGA,MIR-23A,MIR-23B	391	1.10328
ACAACCT,MIR-453	39	0.62695
ACAACTT,MIR-382	68	0.251105
ACACTAC,MIR-142-3P	122	0.982043
ACACTCC,MIR-122A	72	-0.982274
ACACTGG,MIR-199A,MIR-199B	148	-2.39661
ACAGGGT,MIR-10A,MIR-10B	112	1.1935
ACATATC,MIR-190	54	-0.0833115
ACATTCC,MIR-1,MIR-206	281	0.0964227
ACCAAAG,MIR-9	465	-0.170462
ACCAATC,MIR-509	38	-0.781508
ACCATTT,MIR-522	148	-0.00293403
ACCGAGC,MIR-423	8	-0.338872
ACGCACA,MIR-210	8	-1.48088
ACTACCT,MIR-196A,MIR-196B	132	0.862065
ACTGAAA,MIR-30A-3P,MIR-30E-3P	180	0.812585
ACTGCAG,MIR-17-3P	101	-0.297276
ACTGCCT,MIR-34B	201	-0.700353
ACTGTAG,MIR-139	116	-1.27602
ACTGTGA,MIR-27A,MIR-27B	439	-1.9716
ACTTTAT,MIR-142-5P	277	2.85409
AGCACTT,MIR-93,MIR-302A,MIR-302B,MIR-302C,MIR-302D,MIR-372,MIR-373,MIR-520E,MIR-520A,MIR-526B,MIR-520B,MIR-520C,MIR-520D	314	0.57688
AGCATTA,MIR-155	128	-0.296582
AGCGCAG,MIR-191	12	-0.0825554
AGCGCTT,MIR-518F,MIR-518E,MIR-518A	17	-1.02771
AGCTCCT,MIR-28	79	-1.24488
AGGAAGC,MIR-516-3P	112	-1.666
AGGAGTG,MIR-483	61	0.0587584
AGGCACT,MIR-515-3P	83	-0.922073
AGGGCAG,MIR-18A	120	-0.87465
AGGGCCA,MIR-328	73	-0.189653
AGGTGCA,MIR-500	94	-1.24454
AGTCAGC,MIR-345	53	0.179732
AGTCTAG,MIR-151	22	-0.933524
AGTCTTA,MIR-499	71	-0.384728
AGTGCGT,MIR-521	6	0.58676
AGTTCTC,MIR-146A,MIR-146B	56	1.16293
ATAACCT,MIR-154	58	1.37788
ATAAGCT,MIR-21	110	0.460019
ATACCTC,MIR-202	161	-0.56171
ATACTGT,MIR-144	188	-0.222294
ATAGGAA,MIR-202	97	1.82396
ATATGCA,MIR-448	190	-0.805146
ATCATGA,MIR-433	106	2.28265
ATCTTGC,MIR-31	68	2.35168
ATGAAGG,MIR-205	147	-0.0286999
ATGCACG,MIR-517B	15	0.0271365
ATGCAGT,MIR-217	104	-2.10915
ATGCTGC,MIR-103,MIR-107	196	-0.523099
ATGCTGG,MIR-338	104	-0.387635
ATGTACA,MIR-493	293	2.40799
ATGTAGC,MIR-221,MIR-222	120	-1.34599
ATGTCAC,MIR-489	83	0.925815
ATGTTAA,MIR-302C	226	1.10729
ATGTTTC,MIR-494	148	0.667041
ATTACAT,MIR-380-3P	93	1.03176
ATTCTTT,MIR-186	252	1.50435
CAAGGAT,MIR-362	63	-1.10038
CAATGCA,MIR-33	86	-0.608572
CACCAGC,MIR-138	205	-1.14706
CACGTTT,MIR-302A	28	-1.36345
CACTGCC,MIR-34A,MIR-34C,MIR-449	270	0.763867
CACTGTG,MIR-128A,MIR-128B	311	0.30025
CACTTTG,MIR-520G,MIR-520H	217	0.962487
CAGCACT,MIR-512-3P	139	0.477708
CAGCAGG,MIR-370	138	-0.697717
CAGCCTC,MIR-485-5P	132	-0.906397
CAGCTTT,MIR-320	229	-0.605176
CAGGGTC,MIR-504	74	-2.2981
CAGGTCC,MIR-492	53	-0.290607
CAGTATT,MIR-200B,MIR-200C,MIR-429	429	-0.492071
CAGTCAC,MIR-134	45	-0.394981
CAGTGTT,MIR-141,MIR-200A	285	0.878369
CATGTAA,MIR-496	171	-0.18972
CATTTCA,MIR-203	269	-0.191706
CCACACA,MIR-147	62	1.43472
CCAGGGG,MIR-331	90	-0.257573
CCAGGTT,MIR-490	59	-0.698433
CCATCCA,MIR-432	55	-2.00762
CCCACAT,MIR-299-3P	50	-0.923818
CCCAGAG,MIR-326	144	-0.458508
CCTGAGT,MIR-510	39	-1.11474
CCTGCTG,MIR-214	217	-3.03631
CCTGTGA,MIR-513	111	0.561867
CGCAAAA,MIR-450	9	-0.511807
CGCTGCT,MIR-503	23	-0.362419
CGGTGTG,MIR-220	6	-1.68275
CGTCTTA,MIR-208	8	0.445305
CTACCTC,LET-7A,LET-7B,LET-7C,LET-7D,LET-7E,LET-7F,MIR-98,LET-7G,LET-7I	365	-2.35605
CTACTAG,MIR-325	16	-0.10642
CTACTGT,MIR-199A	162	2.25114
CTAGGAA,MIR-384	61	-0.181898
CTATGCA,MIR-153	200	-0.178064
CTCAAGA,MIR-526B	66	-0.0597909
CTCAGGG,MIR-125B,MIR-125A	312	-2.42208
CTCCAAG,MIR-432	74	0.64505
CTCTAGA,MIR-526C,MIR-518F,MIR-526A	53	-1.78825
CTCTATG,MIR-368	36	0.979388
CTCTGGA,MIR-520A,MIR-525	146	1.5091
CTGAGCC,MIR-24	214	-2.24619
CTGTTAC,MIR-194	101	0.631769
CTTGTAT,MIR-381	197	1.60651
CTTTGCA,MIR-527	220	-0.452319
CTTTGTA,MIR-524	407	-0.0169929
GACAATC,MIR-219	136	-2.53695
GACAGGG,MIR-339	55	0.161509
GACTGTT,MIR-212,MIR-132	147	0.638607
GAGACTG,MIR-452	89	-1.47666
GAGCCAG,MIR-149	132	-0.226832
GAGCCTG,MIR-484	94	-0.091826
GAGCTGG,MIR-337	153	-0.229196
GCAAAAA,MIR-129	168	0.778196
GCAAGAC,MIR-431	42	0.0342977
GCAAGGA,MIR-502	67	0.104564
GCACCTT,MIR-18A,MIR-18B	105	0.102005
GCACTTT,MIR-17-5P,MIR-20A,MIR-106A,MIR-106B,MIR-20B,MIR-519D	556	0.994648
GCATTTG,MIR-105	159	-0.806461
GCGCCTT,MIR-525,MIR-524	14	0.100548
GCGCTTT,MIR-518B,MIR-518C,MIR-518D	17	-1.60385
GCTCTTG,MIR-335	76	-0.255946
GCTGAGT,MIR-512-5P	50	-1.84398
GCTTGAA,MIR-498	105	-2.31109
GGATCCG,MIR-127	11	0.278834
GGCACAT,MIR-455	49	-1.24928
GGCACTT,MIR-519E	117	0.974946
GGCAGAC,MIR-346	40	0.212133
GGCAGCT,MIR-22	215	0.0441175
GGCAGTG,MIR-324-3P	91	0.0652234
GGCCAGT,MIR-193A,MIR-193B	85	0.174932
GGCGGCA,MIR-371	5	-1.2795
GGGACCA,MIR-133A,MIR-133B	179	-0.162056
GGGATGC,MIR-324-5P	45	-0.424653
GGGCATT,MIR-365	107	-1.04456
GGGGCCC,MIR-296	66	-0.853652
GGTAACC,MIR-409-5P	30	-1.76197
GGTGAAG,MIR-412	59	0.652505
GGTGTGT,MIR-329	94	0.00695369
GTAAACC,MIR-299-5P	46	-2.16485
GTAAGAT,MIR-200A	49	1.42041
GTACAGG,MIR-486	52	4.2108
GTACTGT,MIR-101	239	-0.0834235
GTAGGCA,MIR-189	26	-0.721767
GTATGAT,MIR-154,MIR-487	63	0.803372
GTATTAT,MIR-369-3P	186	2.07607
GTCAACC,MIR-380-5P	20	0.0348167
GTCAGGA,MIR-378	54	-0.302563
GTCGATC,MIR-369-5P	5	0.966036
GTCTACC,MIR-379	21	0.335054
GTCTTCC,MIR-7	154	1.62603
GTGACTT,MIR-224	146	0.240009
GTGCAAA,MIR-507	115	0.369296
GTGCAAT,MIR-25,MIR-32,MIR-92,MIR-363,MIR-367	286	-0.833781
GTGCCAA,MIR-96	289	-2.56991
GTGCCAT,MIR-183	162	-0.292673
GTGCCTT,MIR-506	674	-3.88623
GTGGTGA,MIR-197	67	0.892403
GTGTCAA,MIR-514	60	-0.631387
GTGTGAG,MIR-342	62	2.81041
GTGTTGA,MIR-505	94	-0.529863
GTTAAAG,MIR-302B	62	-1.44458
GTTATAT,MIR-410	84	0.534571
GTTTGTT,MIR-495	231	-0.679994
TAATAAT,MIR-126	195	1.83862
TAATGTG,MIR-323	149	2.14407
TACAATC,MIR-508	58	-0.760811
TACGGGT,MIR-99A,MIR-100,MIR-99B	21	-0.114477
TACTTGA,MIR-26A,MIR-26B	287	-1.79786
TAGAACC,MIR-182	35	0.40116
TAGCTTT,MIR-9	223	-0.0422742
TAGGTCA,MIR-192,MIR-215	41	-1.00205
TATCTGG,MIR-488	57	1.32391
TATTATA,MIR-374	262	1.39882
TCATCTC,MIR-143	138	-0.877955
TCCAGAG,MIR-518C	131	-0.194145
TCCAGAT,MIR-516-5P	101	-0.858484
TCCCCAC,MIR-491	54	1.17514
TCCGTCC,MIR-184	12	0.951739
TCGATGG,MIR-213	6	0.551189
TCTAGAG,MIR-517	44	-1.53016
TCTATGA,MIR-376A,MIR-376B	79	0.741202
TCTCTCC,MIR-185	108	-0.0912799
TCTGATA,MIR-361	81	0.623578
TCTGATC,MIR-383	44	-1.92225
TCTGGAC,MIR-198	78	-0.186978
TGAATGT,MIR-181A,MIR-181B,MIR-181C,MIR-181D	439	1.31258
TGAGATT,MIR-216	99	3.10586
TGCAAAC,MIR-452	100	0.0244052
TGCACGA,MIR-517A,MIR-517C	16	0.124863
TGCACTG,MIR-148A,MIR-152,MIR-148B	278	-2.02117
TGCACTT,MIR-519C,MIR-519B,MIR-519A	411	1.36452
TGCCTTA,MIR-124A	510	-3.56572
TGCTGCT,MIR-15A,MIR-16,MIR-15B,MIR-195,MIR-424,MIR-497	551	-1.1672
TGCTTTG,MIR-330	299	1.25576
TGGTGCT,MIR-29A,MIR-29B,MIR-29C	485	-0.640354
TGTATGA,MIR-485-3P	144	1.25241
TGTGTGA,MIR-377	185	-0.259504
TGTTTAC,MIR-30A-5P,MIR-30C,MIR-30D,MIR-30B,MIR-30E-5P	541	-1.5901
TTCCGTT,MIR-191	27	-0.49456
TTGCACT,MIR-130A,MIR-301,MIR-130B	372	-1.02166
TTGCCAA,MIR-182	302	-0.877067
TTGGAGA,MIR-515-5P,MIR-519E	140	0.208179
TTGGGAG,MIR-150	82	-0.0537314
TTTGCAC,MIR-19A,MIR-19B	474	-0.563973
TTTGCAG,MIR-518A-2	192	-1.22885
TTTGTAG,MIR-520D	313	0.750171
TTTTGAG,MIR-373	208	0.161077

## Sheet: S4
Supplementary Table S4. Fold changes and p-value of RPPA analysis
antibody and genes		expression change	p-value
antibody	Genes	"anti-nc886" - "anti-control"	"anti-nc886" - "anti-control"
PTEN-R-V	PTEN	0.177234	0.00298342
14-3-3_epsilon-M-C	YWHAE	-0.085155	0.0038966
PEA15_pS116-R-V	PEA15	-0.237284	0.00538983
Akt_pS473-R-V	AKT1 AKT2 AKT3	0.144512	0.00828509
S6_pS240_S244-R-V	RPS6	0.340798	0.00894165
PDCD4-R-C	PDCD4	-0.361241	0.0103257
FOX03a-R-C	FOXO3	0.129736	0.0111269
HER3-R-V	ERBB3	-0.219076	0.0131682
eEF2K-R-V	EEF2K	-0.0645716	0.0149328
PRAS40_pT246-R-V	AKT1S1	0.177964	0.0155735
FoxM1-R-V	FOXM1	-0.165486	0.0202674
14-3-3_beta-R-V	YWHAB	0.141356	0.022976
Bcl-2-M-V	BCL2	-0.0607144	0.0252326
Akt_pT308-R-V	AKT1 AKT2 AKT3	0.248304	0.0273481
AR-R-V	AR	-0.0937606	0.0291555
Chk2_pT68-R-E	CHEK2	-0.116155	0.0317792
AMPK_alpha-R-C	PRKAA1	-0.0898508	0.0334209
Rictor_pT1135-R-V	RICTOR	0.128629	0.0341724
Collagen_VI-R-V	COL6A1	0.905655	0.0396243
MAPK_pT202_Y204-R-V	MAPK1 MAPK3	0.261625	0.0443391
STAT3_pY705-R-V	STAT3	-0.0901713	0.0443787
Annexin_VII-M-V	ANXA7	0.0710523	0.0454134
Chk2-M-E	CHEK2	-0.129971	0.0494893
GATA3-M-V	GATA3	0.153598	0.0535841
Rad51-M-E	RAD51	-0.265998	0.0642395
S6_pS235_S236-R-V	RPS6	0.561845	0.0662511
Cyclin_E1-M-V	CCNE1	-0.158364	0.0689147
Heregulin-R-V	NRG1	-0.190837	0.0800923
G6PD-M-V	G6PD	-0.207681	0.0813007
4E-BP1-R-V	EIF4EBP1	-0.0938145	0.0844666
RBM15-R-V	RBM15	0.269498	0.085468
p70S6K_pT389-R-V	RPS6KB1	0.328778	0.0856541
PARP_cleaved-M-E	PARP1	0.0821643	0.110423
Caveolin-1-R-V	CAV1	0.192612	0.122225
ERCC1-M-E	ERCC1	-0.0712639	0.130254
PR-R-V	PGR	-0.0265259	0.138728
SCD1-M-V	SCD1	-0.161502	0.143711
XRCC1-R-E	XRCC1	-0.0500505	0.144194
IRS1-R-V	IRS1	-0.0862429	0.145887
NF-kB-p65_pS536-R-C	NFKB1	-0.208963	0.148007
p70S6K-R-V	RPS6KB1	0.0586548	0.148124
Smad1-R-V	SMAD1	-0.128181	0.149558
VHL-M-C	VHL	0.40224	0.153081
Bad_pS112-R-V	BAD	-0.086331	0.159203
FASN-R-V	FASN	-0.171714	0.159387
Rab25-R-V	RAB25	-0.157468	0.167548
Src_pY527-R-V	SRC	0.0801907	0.173736
Bax-R-V	BAX	0.0467641	0.175419
HER2_pY1248-R-C	ERBB2	-0.104402	0.196773
Fibronectin-R-V	FN1	-0.101049	0.20542
4E-BP1_pS65-R-V	EIF4EBP1	0.16265	0.208584
p21-R-V	CDKN1A	-0.0773052	0.228479
Lck-R-V	LCK	-0.134769	0.236468
ER-alpha-R-V	ESR1	-0.125123	0.239428
PCNA-M-C	PCNA	-0.150527	0.245492
Rb_pS807_S811-R-V	RB1	-0.0544242	0.25835
HER3_pY1298-R-C	ERBB3	-0.0500922	0.262563
GSK3-alpha-beta_pS21_S9-R-V	GSK3A GSK3B	0.0986911	0.268065
Notch1-R-V	NOTCH1	-0.195308	0.280426
eIF4G-R-C	EIF4G1	0.385644	0.281246
p53-R-E	TP53	0.0618607	0.290956
Bak-R-E	BAK1	0.0892866	0.291291
E-Cadherin-R-V	CDH1	-0.132827	0.298125
YB-1-R-V	YBX1	-0.0935526	0.306463
c-Met-M-E	MET	-0.0925369	0.315422
mTOR-R-V	FRAP1	0.0923065	0.317152
ACVRL1-R-C	ACVRL1	0.0677923	0.322223
C-Raf_pS338-R-E	RAF1	0.0846144	0.326418
p27_pT157-R-C	CDKN1B	-0.0785404	0.33503
PKC-delta_pS664-R-V	PRKCD	0.0646058	0.343434
YAP-R-E	YAP1	0.194302	0.349838
PDK1_pS241-R-V	PDK1	-0.0321646	0.353285
4E-BP1_pT37_T46-R-V	EIF4EBP1	0.159071	0.363314
Myosin IIa pS1943-R-V	MYH9	0.253527	0.367597
EGFR_pY1068-R-C	EGFR	-0.169418	0.371049
C-Raf-R-V	RAF1	0.185484	0.372353
Dvl3-R-V	DVL3	-0.0573439	0.374449
Smac-M-E	DIABLO	0.044008	0.375812
Rad50-M-V	RAD50	-0.103017	0.379139
p27-R-V	CDKN1B	0.0627532	0.383903
HER2-M-V	ERBB2	0.3183	0.385341
EGFR-R-V	EGFR	0.16429	0.392593
Raptor-R-V	RPTOR	0.0225704	0.396425
c-Met_pY1235-R-V	MET	0.0658988	0.401875
c-Myc-R-C	MYC	0.0522226	0.401972
VEGFR2-R-V	KDR	0.266036	0.402427
NDRG1_pT346-R-V	NDRG1	-0.060897	0.404674
EGFR_pY1173-R-V	EGFR	0.0450069	0.422919
Rab11-R-E	RAB11A RAB11B	0.0520151	0.434401
ACC_pS79-R-V	ACACA ACACB	-0.0879826	0.440009
Claudin-7-R-V	CLDN7	0.0714555	0.451137
TIGAR-R-V	C12ORF5	-0.0975844	0.452197
14-3-3_zeta-R-V	YWHAZ	0.0890096	0.45259
JNK2-R-C	MAPK9	-0.0638935	0.460137
PDK1-R-V	PDK1	-0.0493032	0.461059
Beclin-G-C	BECN1	-0.041807	0.462907
B-Raf-M-C	BRAF	0.181177	0.466461
eIF4E-R-V	EIF4E	-0.0417785	0.48968
SF2-M-V	SFRS1	-0.089702	0.505148
TTF1-R-V	TTF1	-0.033845	0.506588
ARHI-M-E	DIRAS3	0.0264809	0.521853
Snail-M-E	SNAI2	-0.0260033	0.524884
PKC-alpha-M-V	PRKCA	-0.0496812	0.533317
Bim-R-V	BCL2L11	-0.0525025	0.549094
GSK3_pS9-R-V	GSK3A GSK3B	0.0589422	0.549501
Caspase-7_cleavedD198-R-C	CASP7	0.030397	0.556947
Tuberin-R-E	TSC2	0.16389	0.558709
GAPDH-M-C	GAPDH	0.252002	0.560928
eEF2-R-C	EEF2	0.18466	0.56717
IGFBP2-R-V	IGFBP2	0.035016	0.568029
c-Kit-R-V	KIT	0.0250532	0.571727
Akt-R-V	AKT1 AKT2 AKT3	0.0987744	0.57248
MEK1_pS217_S221-R-V	MAP2K1	-0.0415574	0.573261
c-Jun_pS73-R-V	JUN	-0.0253676	0.578572
Bid-R-C	BID	-0.0230588	0.58022
Cyclin_D1-R-V	CCND1	0.0378341	0.589162
Bcl-xL-R-V	BCL2L1	-0.0383671	0.606375
AMPK_pT172-R-V	PRKAA1	0.0737652	0.615825
53BP1-R-E	TP53BP1	0.062194	0.618554
p38_MAPK-R-V	MAPK14	0.158604	0.618998
PKC-alpha_pS657-R-C	PRKCA	0.0227248	0.630153
MSH2-M-E	MSH2	0.0700412	0.638582
Stathmin-R-V	STMN1	0.037028	0.640029
Caspase 8-M-E	CASP8	-0.0410146	0.642479
Src_pY416-R-C	SRC	-0.0409558	0.648502
DJ-1-R-E	PARK7	0.0268495	0.653483
Cyclin_B1-R-V	CCNB1	-0.107973	0.673493
CD49b-M-V	ITGA2	0.136645	0.673868
Gab2-R-V	GAB2	-0.0861044	0.676733
Tuberin_pT1462-R-V	TSC2	0.0447969	0.694914
Src-M-V	SRC	0.0422521	0.702206
mTOR_pS2448-R-C	FRAP1	0.0263623	0.704292
p90RSK_pT359_S363-R-C	RPS6KA1	0.0228783	0.710411
p38_pT180_Y182-R-V	MAPK14	-0.0418956	0.719141
Rb-M-E	RB1	0.0298723	0.722519
Chk1-R-E	CHEK1	-0.0286509	0.723226
ACC1-R-E	ACACA	-0.0817827	0.727942
TAZ-R-V	WWTR1	-0.0121288	0.732049
Chk1_pS345-R-C	CHEK1	0.0254963	0.735953
GSK3-alpha-beta-M-V	GSK3A GSK3B	0.0637924	0.740128
Smad3-R-V	SMAD3	0.0133242	0.749996
NF2-R-C	NF2	0.046425	0.755588
MSH6-R-E	MSH6	0.0950008	0.768522
SETD2-R-E	SETD2	-0.00810868	0.77635
STAT5-alpha-R-V	STAT5A	0.0332928	0.77689
TSC1-R-C	TSC1	0.0855953	0.778625
p90RSK-R-C	RPS6KA1	0.028638	0.77965
CDK1-R-V	CDC2	-0.0226962	0.780172
Rictor-R-C	RICTOR	-0.0302177	0.788468
JNK_pT183_pT185-R-V	MAPK8	0.0216154	0.809083
Syk-M-V	SYK	-0.0304526	0.821613
Transglutaminase-M-V	TGM2	0.0381044	0.825043
N-Ras-M-V	NRAS	0.0124462	0.831205
MYH11-R-V	MYH11	0.0281445	0.844497
PI3K-p85-R-V	PIK3R1	-0.0120376	0.878052
PEA15-R-V	PEA15	0.0153993	0.894401
N-Cadherin-R-V	CDH2	0.00681922	0.898582
MEK1-R-V	MAP2K1	0.00655565	0.906535
MIG-6-M-V	ERRFI1	-0.0124347	0.915299
CD31-M-V	PECAM1	-0.00557701	0.926843
BRCA2-R-C	BRCA2	-0.00576337	0.931681
Smad4-M-V	SMAD4	-0.0150821	0.935486
INPP4B-G-E	INPP4B	-0.00472142	0.939103
PI3K-p110-alpha-R-C	PIK3CA	-0.00526826	0.941682
YAP_pS127-R-E	YAP1	0.0222987	0.94801
Paxillin-R-C	PXN	0.0118783	0.948074
ER-alpha_pS118-R-V	ESR1	-0.00410922	0.949234
YB-1_pS102-R-V	YBX1	-0.0049421	0.956306
TRFC-R-V	TRFC	0.0088098	0.973294
p27_pT198-R-V	CDKN1B	-0.00201897	0.979667
beta-Catenin-R-V	CTNNB1	0.00300666	0.990923
PKC-pan_BetaII_pS660-R-V	PKC	0.00125347	0.994534

## Sheet: S5
Supplementary Table S5. AKT target gene list
Gene ID	symbol
ACLY||Homo sapiens ATP citrate lyase (ACLY), transcript variant 1, mRNA.	ACLY
ADAR||Homo sapiens adenosine deaminase, RNA-specific (ADAR), transcript variant 4, mRNA.	ADAR
AGRP||Homo sapiens agouti related protein homolog (mouse) (AGRP), transcript variant 2, mRNA.	AGRP
AKT1||Homo sapiens v-akt murine thymoma viral oncogene homolog 1 (AKT1), transcript variant 2, mRNA.	AKT1
AKT1S1||Homo sapiens AKT1 substrate 1 (proline-rich) (AKT1S1), mRNA.	AKT1S1
AKT2||Homo sapiens v-akt murine thymoma viral oncogene homolog 2 (AKT2), mRNA.	AKT2
AKT3||Homo sapiens v-akt murine thymoma viral oncogene homolog 3 (protein kinase B, gamma) (AKT3), transcript variant 2, mRNA.	AKT3
APC||Homo sapiens adenomatous polyposis coli (APC), mRNA.	APC
APP||Homo sapiens amyloid beta (A4) precursor protein (APP), transcript variant 3, mRNA.	APP
ATG12||Homo sapiens ATG12 autophagy related 12 homolog (S. cerevisiae) (ATG12), mRNA.	ATG12L
ATG4B||Homo sapiens ATG4 autophagy related 4 homolog B (S. cerevisiae) (ATG4B), transcript variant 2, mRNA.	ATG4B
BAD||Homo sapiens BCL2-antagonist of cell death (BAD), transcript variant 1, mRNA.	BAD
BBC3||Homo sapiens BCL2 binding component 3 (BBC3), mRNA.	BBC3
BCL2L11||Homo sapiens BCL2-like 11 (apoptosis facilitator) (BCL2L11), transcript variant 9, mRNA.	BCL2L11
BNIP3||Homo sapiens BCL2/adenovirus E1B 19kDa interacting protein 3 (BNIP3), nuclear gene encoding mitochondrial protein, mRNA.	BNIP3
BNIP3L||Homo sapiens BCL2/adenovirus E1B 19kDa interacting protein 3-like (BNIP3L), mRNA.	BNIP3L
BTK||Homo sapiens Bruton agammaglobulinemia tyrosine kinase (BTK), mRNA.	BTK
C19ORF62||Homo sapiens chromosome 19 open reading frame 62 (C19orf62), transcript variant 2, mRNA.	C19ORF62
CASP9||Homo sapiens caspase 9, apoptosis-related cysteine peptidase (CASP9), transcript variant alpha, mRNA.	CASP9
CCND1||Homo sapiens cyclin D1 (CCND1), mRNA.	CCND1
CD14||Homo sapiens CD14 molecule (CD14), transcript variant 1, mRNA.	CD14
CDC42||Homo sapiens cell division cycle 42 (GTP binding protein, 25kDa) (CDC42), transcript variant 3, mRNA.	CDC42
CDKN1A||Homo sapiens cyclin-dependent kinase inhibitor 1A (p21, Cip1) (CDKN1A), transcript variant 2, mRNA.	CDKN1A
CDKN1B||Homo sapiens cyclin-dependent kinase inhibitor 1B (p27, Kip1) (CDKN1B), mRNA.	CDKN1B
CEBPB||Homo sapiens CCAAT/enhancer binding protein (C/EBP), beta (CEBPB), mRNA.	CEBPB
CHEK1||Homo sapiens CHK1 checkpoint homolog (S. pombe) (CHEK1), mRNA.	CHEK1
CHUK||Homo sapiens conserved helix-loop-helix ubiquitous kinase (CHUK), mRNA.	CHUK
CLASP1||Homo sapiens cytoplasmic linker associated protein 1 (CLASP1), mRNA.	CLASP1
CLASP2||Homo sapiens cytoplasmic linker associated protein 2 (CLASP2), mRNA.	CLASP2
CREB1||Homo sapiens cAMP responsive element binding protein 1 (CREB1), transcript variant B, mRNA.	CREB1
CSNK2A1||Homo sapiens casein kinase 2, alpha 1 polypeptide (CSNK2A1), transcript variant 1, mRNA.	CSNK2A1
CTNNB1||PREDICTED: Homo sapiens catenin (cadherin-associated protein), beta 1, 88kDa (CTNNB1), mRNA.	CTNNB1
CTPS||Homo sapiens CTP synthase (CTPS), mRNA.	CTPS
DNM1||Homo sapiens dynamin 1 (DNM1), transcript variant 2, mRNA.	DNM1
DPYSL2||Homo sapiens dihydropyrimidinase-like 2 (DPYSL2), mRNA.	DPYSL2
DPYSL3||Homo sapiens dihydropyrimidinase-like 3 (DPYSL3), mRNA.	DPYSL3
EIF2AK2||Homo sapiens eukaryotic translation initiation factor 2-alpha kinase 2 (EIF2AK2), mRNA.	EIF2AK2
EIF2B1||Homo sapiens eukaryotic translation initiation factor 2B, subunit 1 alpha, 26kDa (EIF2B1), mRNA.	EIF2B1
EIF4B||Homo sapiens eukaryotic translation initiation factor 4B (EIF4B), mRNA.	EIF4B
EIF4E||Homo sapiens eukaryotic translation initiation factor 4E (EIF4E), transcript variant 1, mRNA.	EIF4E
EIF4E1B||Homo sapiens eukaryotic translation initiation factor 4E family member 1B (EIF4E1B), mRNA.	EIF4EBP1
EIF4G1||Homo sapiens eukaryotic translation initiation factor 4 gamma, 1 (EIF4G1), transcript variant 3, mRNA.	EIF4G1
ELK1||Homo sapiens ELK1, member of ETS oncogene family (ELK1), mRNA.	ELK1
ERBB3||Homo sapiens v-erb-b2 erythroblastic leukemia viral oncogene homolog 3 (avian) (ERBB3), transcript variant s, mRNA.	ERBB3
F2R||Homo sapiens coagulation factor II (thrombin) receptor (F2R), mRNA.	F2R
FASLG||Homo sapiens Fas ligand (TNF superfamily, member 6) (FASLG), mRNA.	FASLG
FKBP1A||Homo sapiens FK506 binding protein 1A, 12kDa (FKBP1A), transcript variant 12B, mRNA.	FKBP1A
FOS||Homo sapiens v-fos FBJ murine osteosarcoma viral oncogene homolog (FOS), mRNA.	FOS
FOXO1||Homo sapiens forkhead box O1 (FOXO1), mRNA.	FOXO1
FOXO3||Homo sapiens forkhead box O3 (FOXO3), transcript variant 2, mRNA.	FOXO3
FOXO4||Homo sapiens forkhead box O4 (FOXO4), mRNA.	FOXO4
FRAP1||Homo sapiens FK506 binding protein 12-rapamycin associated protein 1 (FRAP1), mRNA.	FRAP1
G6PC||Homo sapiens glucose-6-phosphatase, catalytic (glycogen storage disease type I, von Gierke disease) (G6PC), mRNA.	G6PC
GABARAPL1||Homo sapiens GABA(A) receptor-associated protein like 1 (GABARAPL1), mRNA.	GABARAPL1
GADD45A||Homo sapiens growth arrest and DNA-damage-inducible, alpha (GADD45A), mRNA.	GADD45A
GH1||Homo sapiens growth hormone 1 (GH1), transcript variant 3, mRNA.	GH1
GHR||Homo sapiens growth hormone receptor (GHR), mRNA.	GHR
GJA1||Homo sapiens gap junction protein, alpha 1, 43kDa (GJA1), mRNA.	GJA1
GLUL||Homo sapiens glutamate-ammonia ligase (glutamine synthetase) (GLUL), transcript variant 3, mRNA.	GLUL
GRB10||Homo sapiens growth factor receptor-bound protein 10 (GRB10), transcript variant 4, mRNA.	GRB10
GRB2||Homo sapiens growth factor receptor-bound protein 2 (GRB2), transcript variant 1, mRNA.	GRB2
GSK3A||Homo sapiens glycogen synthase kinase 3 alpha (GSK3A), mRNA.	GSK3A
GSK3B||Homo sapiens glycogen synthase kinase 3 beta (GSK3B), mRNA.	GSK3B
HIF1A||Homo sapiens hypoxia-inducible factor 1, alpha subunit (basic helix-loop-helix transcription factor) (HIF1A), transcript variant 2, mRNA.	HIF1A
HRAS||Homo sapiens v-Ha-ras Harvey rat sarcoma viral oncogene homolog (HRAS), transcript variant 1, mRNA.	HRAS
HSP90AA1||Homo sapiens heat shock protein 90kDa alpha (cytosolic), class A member 1 (HSP90AA1), transcript variant 1, mRNA.	HSP90AA1
HSPBP1||PREDICTED: Homo sapiens hsp70-interacting protein (HSPBP1), mRNA.	HSPB1
HTT||Homo sapiens huntingtin (HTT), mRNA.	HTT
IGF1||Homo sapiens insulin-like growth factor 1 (somatomedin C) (IGF1), mRNA.	IGF1
IGF1R||Homo sapiens insulin-like growth factor 1 receptor (IGF1R), mRNA.	IGF1R
IKBKB||Homo sapiens inhibitor of kappa light polypeptide gene enhancer in B-cells, kinase beta (IKBKB), mRNA.	IKBKB
IKBKG||Homo sapiens inhibitor of kappa light polypeptide gene enhancer in B-cells, kinase gamma (IKBKG), transcript variant 2, mRNA.	IKBKG
ILK||Homo sapiens integrin-linked kinase (ILK), transcript variant 2, mRNA.	ILK
INPP5D||Homo sapiens inositol polyphosphate-5-phosphatase, 145kDa (INPP5D), transcript variant 2, mRNA.	INPP5D
INPPL1||Homo sapiens inositol polyphosphate phosphatase-like 1 (INPPL1), mRNA.	INPPL1
INSR||Homo sapiens insulin receptor (INSR), transcript variant 1, mRNA.	InsR
IRAK1||Homo sapiens interleukin-1 receptor-associated kinase 1 (IRAK1), transcript variant 3, mRNA.	IRAK1
IRS1||Homo sapiens insulin receptor substrate 1 (IRS1), mRNA.	IRS1
IRS2||Homo sapiens insulin receptor substrate 2 (IRS2), mRNA.	IRS2
ITGB1||Homo sapiens integrin, beta 1 (fibronectin receptor, beta polypeptide, antigen CD29 includes MDF2, MSK12) (ITGB1), transcript variant 1D, mRNA.	ITGB1
JUN||Homo sapiens jun oncogene (JUN), mRNA.	JUN
KPNA1||Homo sapiens karyopherin alpha 1 (importin alpha 5) (KPNA1), mRNA.	KPNA1
LPL||Homo sapiens lipoprotein lipase (LPL), mRNA.	LPL
MAP1B||Homo sapiens microtubule-associated protein 1B (MAP1B), transcript variant 2, mRNA.	MAP1B
MAP2||Homo sapiens microtubule-associated protein 2 (MAP2), transcript variant 2, mRNA.	MAP2
MAP2K1||Homo sapiens mitogen-activated protein kinase kinase 1 (MAP2K1), mRNA.	MAP2K1
MAP3K5||Homo sapiens mitogen-activated protein kinase kinase kinase 5 (MAP3K5), mRNA.	MAP3K5
MAPK1||Homo sapiens mitogen-activated protein kinase 1 (MAPK1), transcript variant 1, mRNA.	MAPK1
MAPK14||Homo sapiens mitogen-activated protein kinase 14 (MAPK14), transcript variant 3, mRNA.	MAPK14
MAPK3||Homo sapiens mitogen-activated protein kinase 3 (MAPK3), mRNA.	MAPK3
MAPK8||Homo sapiens mitogen-activated protein kinase 8 (MAPK8), transcript variant JNK1-a2, mRNA.	MAPK8
MAPKAP1||Homo sapiens mitogen-activated protein kinase associated protein 1 (MAPKAP1), transcript variant 6, mRNA.	MAPKAP1
MAPT||Homo sapiens microtubule-associated protein tau (MAPT), transcript variant 4, mRNA.	MAPT
MARK2||Homo sapiens MAP/microtubule affinity-regulating kinase 2 (MARK2), transcript variant 2, mRNA.	MARK2
MCL1||Homo sapiens myeloid cell leukemia sequence 1 (BCL2-related) (MCL1), transcript variant 1, mRNA.	MCL1
MDM2||Homo sapiens Mdm2, transformed 3T3 cell double minute 2, p53 binding protein (mouse) (MDM2), transcript variant MDM2c, mRNA.	MDM2
MKNK1||Homo sapiens MAP kinase interacting serine/threonine kinase 1 (MKNK1), transcript variant 1, mRNA.	MKNK1
MLST8||Homo sapiens MTOR associated protein, LST8 homolog (S. cerevisiae) (MLST8), mRNA.	MLST8
MTCP1||Homo sapiens mature T-cell proliferation 1 (MTCP1), nuclear gene encoding mitochondrial protein, transcript variant B1, mRNA.	MTCP1
MYC||Homo sapiens v-myc myelocytomatosis viral oncogene homolog (avian) (MYC), mRNA.	MYC
MYD88||Homo sapiens myeloid differentiation primary response gene (88) (MYD88), mRNA.	MYD88
NFE2L2||Homo sapiens nuclear factor (erythroid-derived 2)-like 2 (NFE2L2), mRNA.	NFE2L2
NFKB1||Homo sapiens nuclear factor of kappa light polypeptide gene enhancer in B-cells 1 (NFKB1), mRNA.	NFKB1
NFKBIA||Homo sapiens nuclear factor of kappa light polypeptide gene enhancer in B-cells inhibitor, alpha (NFKBIA), mRNA.	NFKBIA
NOS3||Homo sapiens nitric oxide synthase 3 (endothelial cell) (NOS3), mRNA.	NOS3
NPY||Homo sapiens neuropeptide Y (NPY), mRNA.	NPY
NR4A1||Homo sapiens nuclear receptor subfamily 4, group A, member 1 (NR4A1), transcript variant 3, mRNA.	NR4A1
PABPC1||Homo sapiens poly(A) binding protein, cytoplasmic 1 (PABPC1), mRNA.	PABPC1
PAK1||Homo sapiens p21/Cdc42/Rac1-activated kinase 1 (STE20 homolog, yeast) (PAK1), mRNA.	PAK1
PALLD||Homo sapiens palladin, cytoskeletal associated protein (PALLD), transcript variant 2, mRNA.	PALLD
PCK2||Homo sapiens phosphoenolpyruvate carboxykinase 2 (mitochondrial) (PCK2), nuclear gene encoding mitochondrial protein, transcript variant 1, mRNA.	PCK2
PDE3B||Homo sapiens phosphodiesterase 3B, cGMP-inhibited (PDE3B), mRNA.	PDE3B
PDGFRA||Homo sapiens platelet-derived growth factor receptor, alpha polypeptide (PDGFRA), mRNA.	PDGFRA
PDK1||Homo sapiens pyruvate dehydrogenase kinase, isozyme 1 (PDK1), nuclear gene encoding mitochondrial protein, mRNA.	PDK1
PDK2||Homo sapiens pyruvate dehydrogenase kinase, isozyme 2 (PDK2), mRNA.	PDK2
PDPK1||Homo sapiens 3-phosphoinositide dependent protein kinase-1 (PDPK1), transcript variant 1, mRNA.	PDPK1
PFKFB2||Homo sapiens 6-phosphofructo-2-kinase/fructose-2,6-biphosphatase 2 (PFKFB2), transcript variant 2, mRNA.	PFKFB2
PHLPP1||Homo sapiens PH domain and leucine rich repeat protein phosphatase 1 (PHLPP1), mRNA.	PHLPP1
PHLPP2||Homo sapiens PH domain and leucine rich repeat protein phosphatase 2 (PHLPP2), mRNA.	PHLPP2
PIK3CA||Homo sapiens phosphoinositide-3-kinase, catalytic, alpha polypeptide (PIK3CA), mRNA.	PIK3CA
PIK3CB||Homo sapiens phosphoinositide-3-kinase, catalytic, beta polypeptide (PIK3CB), mRNA.	PIK3CB
PIK3CD||Homo sapiens phosphoinositide-3-kinase, catalytic, delta polypeptide (PIK3CD), mRNA.	PIK3CD
PIK3CG||Homo sapiens phosphoinositide-3-kinase, catalytic, gamma polypeptide (PIK3CG), mRNA.	PIK3CG
PIK3R1||Homo sapiens phosphoinositide-3-kinase, regulatory subunit 1 (alpha) (PIK3R1), transcript variant 2, mRNA.	PIK3R1
PIK3R2||Homo sapiens phosphoinositide-3-kinase, regulatory subunit 2 (beta) (PIK3R2), mRNA.	PIK3R2
PIK3R3||Homo sapiens phosphoinositide-3-kinase, regulatory subunit 3 (p55, gamma) (PIK3R3), mRNA.	PIK3R3
PPP2CA||Homo sapiens protein phosphatase 2 (formerly 2A), catalytic subunit, alpha isoform (PPP2CA), mRNA.	PPP2CA
PPP2CB||Homo sapiens protein phosphatase 2 (formerly 2A), catalytic subunit, beta isoform (PPP2CB), transcript variant 1, mRNA.	PPP2CB
PPP2R1A||Homo sapiens protein phosphatase 2 (formerly 2A), regulatory subunit A , alpha isoform (PPP2R1A), mRNA.	PPP2R1A
PPP2R1B||Homo sapiens protein phosphatase 2 (formerly 2A), regulatory subunit A, beta isoform (PPP2R1B), transcript variant 1, mRNA.	PPP2R1B
PPP2R2A||Homo sapiens protein phosphatase 2 (formerly 2A), regulatory subunit B, alpha isoform (PPP2R2A), mRNA.	PPP2R2A
PRKAA1||Homo sapiens protein kinase, AMP-activated, alpha 1 catalytic subunit (PRKAA1), transcript variant 1, mRNA.	PRKAA1
PRKAA2||Homo sapiens protein kinase, AMP-activated, alpha 2 catalytic subunit (PRKAA2), mRNA.	PRKAA2
PRKAB1||Homo sapiens protein kinase, AMP-activated, beta 1 non-catalytic subunit (PRKAB1), mRNA.	PRKAB1
PRKACA||Homo sapiens protein kinase, cAMP-dependent, catalytic, alpha (PRKACA), transcript variant 2, mRNA.	PRKACA
PRKCA||Homo sapiens protein kinase C, alpha (PRKCA), mRNA.	PRKCA
PRKCB||Homo sapiens protein kinase C, beta (PRKCB), transcript variant 1, mRNA.	PRKCB
PRKCZ||Homo sapiens protein kinase C, zeta (PRKCZ), transcript variant 1, mRNA.	PRKCZ
PRKDC||Homo sapiens protein kinase, DNA-activated, catalytic polypeptide (PRKDC), transcript variant 1, mRNA.	PRKDC
PSEN1||Homo sapiens presenilin 1 (Alzheimer disease 3) (PSEN1), mRNA.	PSEN1
PSMD11||Homo sapiens proteasome (prosome, macropain) 26S subunit, non-ATPase, 11 (PSMD11), mRNA.	PSMD11
PTEN||Homo sapiens phosphatase and tensin homolog (PTEN), mRNA.	PTEN
PTK2||Homo sapiens PTK2 protein tyrosine kinase 2 (PTK2), transcript variant 2, mRNA.	PTK2
PTPN11||Homo sapiens protein tyrosine phosphatase, non-receptor type 11 (PTPN11), mRNA.	PTPN11
RAC1||Homo sapiens ras-related C3 botulinum toxin substrate 1 (rho family, small GTP binding protein Rac1) (RAC1), transcript variant Rac1b, mRNA.	RAC1
RAF1||Homo sapiens v-raf-1 murine leukemia viral oncogene homolog 1 (RAF1), mRNA.	RAF1
RASA1||Homo sapiens RAS p21 protein activator (GTPase activating protein) 1 (RASA1), transcript variant 1, mRNA.	RASA1
RB1||Homo sapiens retinoblastoma 1 (RB1), mRNA.	RB1
RBL2||Homo sapiens retinoblastoma-like 2 (p130) (RBL2), mRNA.	RBL2
RELA||Homo sapiens v-rel reticuloendotheliosis viral oncogene homolog A (avian) (RELA), mRNA.	RELA
RHEB||Homo sapiens Ras homolog enriched in brain (RHEB), mRNA.	RHEB
RHOA||Homo sapiens ras homolog gene family, member A (RHOA), mRNA.	RHOA
RICTOR||Homo sapiens RPTOR independent companion of MTOR, complex 2 (RICTOR), mRNA.	RICTOR
RPS6KA1||Homo sapiens ribosomal protein S6 kinase, 90kDa, polypeptide 1 (RPS6KA1), transcript variant 1, mRNA.	RPS6KA1
RPS6KB1||Homo sapiens ribosomal protein S6 kinase, 70kDa, polypeptide 1 (RPS6KB1), mRNA.	RPS6KB1
RPS6KB2||Homo sapiens ribosomal protein S6 kinase, 70kDa, polypeptide 2 (RPS6KB2), mRNA.	RPS6KB2
SESN3||Homo sapiens sestrin 3 (SESN3), mRNA.	SESN3
SFN||Homo sapiens stratifin (SFN), mRNA.	SFN
SHC1||Homo sapiens SHC (Src homology 2 domain containing) transforming protein 1 (SHC1), transcript variant 2, mRNA.	SHC1
SLC2A4||Homo sapiens solute carrier family 2 (facilitated glucose transporter), member 4 (SLC2A4), mRNA.	SLC2A4
SOD2||Homo sapiens superoxide dismutase 2, mitochondrial (SOD2), nuclear gene encoding mitochondrial protein, transcript variant 2, mRNA.	SOD2
SOS1||Homo sapiens son of sevenless homolog 1 (Drosophila) (SOS1), mRNA.	SOS1
SRC||Homo sapiens v-src sarcoma (Schmidt-Ruppin A-2) viral oncogene homolog (avian) (SRC), transcript variant 2, mRNA.	SRC
SREBF1||Homo sapiens sterol regulatory element binding transcription factor 1 (SREBF1), transcript variant 1, mRNA.	SREBF1
SRF||Homo sapiens serum response factor (c-fos serum response element-binding transcription factor) (SRF), mRNA.	SRF
TBC1D4||Homo sapiens TBC1 domain family, member 4 (TBC1D4), mRNA.	TBC1D4
TCL1A||Homo sapiens T-cell leukemia/lymphoma 1A (TCL1A), transcript variant 2, mRNA.	TCL1A
THEM4||Homo sapiens thioesterase superfamily member 4 (THEM4), mRNA.	THEM4
TIRAP||Homo sapiens toll-interleukin 1 receptor (TIR) domain containing adaptor protein (TIRAP), transcript variant 2, mRNA.	TIRAP
TLR4||Homo sapiens toll-like receptor 4 (TLR4), mRNA.	TLR4
TNFSF10||Homo sapiens tumor necrosis factor (ligand) superfamily, member 10 (TNFSF10), mRNA.	TNFSF10
TOLLIP||Homo sapiens toll interacting protein (TOLLIP), mRNA.	TOLLIP
TRIB3||Homo sapiens tribbles homolog 3 (Drosophila) (TRIB3), mRNA.	TRIB3
TRIM63||Homo sapiens tripartite motif-containing 63 (TRIM63), mRNA.	TRIM63
TSC1||Homo sapiens tuberous sclerosis 1 (TSC1), transcript variant 1, mRNA.	TSC1
TSC2||Homo sapiens tuberous sclerosis 2 (TSC2), transcript variant 4, mRNA.	TSC2
WASL||Homo sapiens Wiskott-Aldrich syndrome-like (WASL), mRNA.	WASL
WNK1||Homo sapiens WNK lysine deficient protein kinase 1 (WNK1), mRNA.	WNK1
YWHAB||Homo sapiens tyrosine 3-monooxygenase/tryptophan 5-monooxygenase activation protein, beta polypeptide (YWHAB), transcript variant 1, mRNA.	YWHAB
YWHAE||Homo sapiens tyrosine 3-monooxygenase/tryptophan 5-monooxygenase activation protein, epsilon polypeptide (YWHAE), mRNA.	YWHAE
YWHAG||Homo sapiens tyrosine 3-monooxygenase/tryptophan 5-monooxygenase activation protein, gamma polypeptide (YWHAG), mRNA.	YWHAG
YWHAH||Homo sapiens tyrosine 3-monooxygenase/tryptophan 5-monooxygenase activation protein, eta polypeptide (YWHAH), mRNA.	YWHAH
YWHAQ||Homo sapiens tyrosine 3-monooxygenase/tryptophan 5-monooxygenase activation protein, theta polypeptide (YWHAQ), mRNA.	YWHAQ
YWHAZ||Homo sapiens tyrosine 3-monooxygenase/tryptophan 5-monooxygenase activation protein, zeta polypeptide (YWHAZ), transcript variant 1, mRNA.	YWHAZ

## Sheet: S6
Supplementary Table S6. 34 AKT target genes increased upon nc886-KD
Gene ID	symbol	mRNA array Z values
		anti-nc886 #1	anti-nc886 #2	anti-nc886 #3	anti-control #1	anti-control #2	anti-control #3	average of anti-nc886	average of anti-control	fold change	p-value
ACLY||Homo sapiens ATP citrate lyase (ACLY), transcript variant 1, mRNA.	ACLY	1.28096	0.451707	0.881503	-1.08039	-0.635424	-0.898358	0.87139	-0.87139	3.3468	0.00716303
BTK||Homo sapiens Bruton agammaglobulinemia tyrosine kinase (BTK), mRNA.	BTK	0.311009	0.872728	1.18691	-0.269752	-0.574414	-1.52648	0.790216	-0.790216	2.99059	0.0317697
CD14||Homo sapiens CD14 molecule (CD14), transcript variant 1, mRNA.	CD14	1.06094	1.0242	0.608547	-0.84278	-1.05175	-0.799149	0.897894	-0.897894	3.47205	0.00149504
CDC42||Homo sapiens cell division cycle 42 (GTP binding protein, 25kDa) (CDC42), transcript variant 3, mRNA.	CDC42	0.899197	0.733918	1.07628	-0.918873	-0.741789	-1.04874	0.903133	-0.903133	3.49736	0.000181995
CDKN1A||Homo sapiens cyclin-dependent kinase inhibitor 1A (p21, Cip1) (CDKN1A), transcript variant 2, mRNA.	CDKN1A	1.04019	0.751141	0.931507	-0.888343	-0.832845	-1.00165	0.907613	-0.907613	3.51915	0.000211871
CDKN1B||Homo sapiens cyclin-dependent kinase inhibitor 1B (p27, Kip1) (CDKN1B), mRNA.	CDKN1B	0.813672	0.416717	1.34982	-0.583403	-1.06284	-0.933961	0.860069	-0.860069	3.29468	0.01073
DPYSL2||Homo sapiens dihydropyrimidinase-like 2 (DPYSL2), mRNA.	DPYSL2	0.369232	1.05457	1.18207	-0.77034	-1.11301	-0.722526	0.868625	-0.868625	3.33399	0.00939344
DPYSL3||Homo sapiens dihydropyrimidinase-like 3 (DPYSL3), mRNA.	DPYSL3	1.02946	0.770701	0.887559	-0.823565	-1.19918	-0.664973	0.895906	-0.895906	3.46249	0.00247777
EIF4E||Homo sapiens eukaryotic translation initiation factor 4E (EIF4E), transcript variant 1, mRNA.	EIF4E	0.424493	0.981241	1.02604	-0.689002	-1.50812	-0.234645	0.81059	-0.81059	3.07627	0.0306077
FOS||Homo sapiens v-fos FBJ murine osteosarcoma viral oncogene homolog (FOS), mRNA.	FOS	0.955474	0.669047	1.05669	-0.87292	-1.15504	-0.653254	0.893738	-0.893738	3.4521	0.000821748
FOXO1||Homo sapiens forkhead box O1 (FOXO1), mRNA.	FOXO1	1.25264	0.337755	0.987031	-1.01982	-0.99031	-0.567297	0.859143	-0.859143	3.29045	0.0107633
FOXO3||Homo sapiens forkhead box O3 (FOXO3), transcript variant 2, mRNA.	FOXO3	0.0343046	1.07969	1.15552	-0.361101	-0.431516	-1.4769	0.756508	-0.756508	2.85406	0.0414968
FOXO4||Homo sapiens forkhead box O4 (FOXO4), mRNA.	FOXO4	0.678268	0.508701	1.34712	-1.17755	-0.395656	-0.96088	0.844695	-0.844695	3.2252	0.00833965
GJA1||Homo sapiens gap junction protein, alpha 1, 43kDa (GJA1), mRNA.	GJA1	0.64453	1.0516	0.902584	-0.61303	-1.39083	-0.594857	0.866238	-0.866238	3.32298	0.0113116
GRB10||Homo sapiens growth factor receptor-bound protein 10 (GRB10), transcript variant 4, mRNA.	GRB10	1.3054	0.643879	0.544651	-1.41345	-0.579933	-0.50055	0.83131	-0.83131	3.16591	0.0126633
GRB2||Homo sapiens growth factor receptor-bound protein 2 (GRB2), transcript variant 1, mRNA.	GRB2	0.514887	0.648928	1.18509	0.0617013	-1.20211	-1.2085	0.782969	-0.782969	2.9607	0.0470005
HSPBP1||PREDICTED: Homo sapiens hsp70-interacting protein (HSPBP1), mRNA.	HSPB1	1.1702	1.0442	0.402792	-1.0862	-0.650957	-0.880033	0.872397	-0.872397	3.35147	0.00714116
JUN||Homo sapiens jun oncogene (JUN), mRNA.	JUN	0.622957	1.10768	0.859932	-0.351872	-1.03048	-1.20821	0.863523	-0.863523	3.31049	0.00947514
MAP3K5||Homo sapiens mitogen-activated protein kinase kinase kinase 5 (MAP3K5), mRNA.	MAP3K5	1.03587	0.726737	0.661656	-1.62431	-0.363369	-0.436585	0.808089	-0.808089	3.06562	0.0494285
MAPT||Homo sapiens microtubule-associated protein tau (MAPT), transcript variant 4, mRNA.	MAPT	0.043113	0.849579	1.48866	-0.991598	-0.930733	-0.459026	0.793785	-0.793785	3.00543	0.0477446
MYC||Homo sapiens v-myc myelocytomatosis viral oncogene homolog (avian) (MYC), mRNA.	MYC	0.844946	0.841505	1.00327	-0.669418	-1.21321	-0.807087	0.896572	-0.896572	3.46569	0.00451397
NFKBIA||Homo sapiens nuclear factor of kappa light polypeptide gene enhancer in B-cells inhibitor, alpha (NFKBIA), mRNA.	NFKBIA	0.14504	1.29187	0.947822	-1.37957	-0.462105	-0.543058	0.794911	-0.794911	3.01012	0.0248204
PABPC1||Homo sapiens poly(A) binding protein, cytoplasmic 1 (PABPC1), mRNA.	PABPC1	1.13526	0.427053	0.904106	-0.522135	-1.49591	-0.448364	0.822138	-0.822138	3.12591	0.0207584
PAK1||Homo sapiens p21/Cdc42/Rac1-activated kinase 1 (STE20 homolog, yeast) (PAK1), mRNA.	PAK1	0.859458	1.26872	0.309873	-0.929618	-0.228019	-1.28042	0.812685	-0.812685	3.08521	0.0177902
PALLD||Homo sapiens palladin, cytoskeletal associated protein (PALLD), transcript variant 2, mRNA.	PALLD	0.198435	0.512442	1.61147	-0.32491	-1.01834	-0.979091	0.774114	-0.774114	2.92458	0.0487734
PIK3R1||Homo sapiens phosphoinositide-3-kinase, regulatory subunit 1 (alpha) (PIK3R1), transcript variant 2, mRNA.	PIK3R1	0.591205	1.12499	0.892065	-1.06352	-1.13631	-0.408425	0.86942	-0.86942	3.33767	0.00522087
PPP2R1B||Homo sapiens protein phosphatase 2 (formerly 2A), regulatory subunit A, beta isoform (PPP2R1B), transcript variant 1, mRNA.	PPP2R1B	0.596065	1.35126	0.585276	-1.09234	-1.07076	-0.369506	0.8442	-0.8442	3.22299	0.00836569
PRKAA1||Homo sapiens protein kinase, AMP-activated, alpha 1 catalytic subunit (PRKAA1), transcript variant 1, mRNA.	PRKAA1	0.383545	1.07723	1.11026	-0.45328	-0.981802	-1.13595	0.857012	-0.857012	3.28075	0.00579801
PRKCA||Homo sapiens protein kinase C, alpha (PRKCA), mRNA.	PRKCA	0.95735	0.198448	1.36297	-0.717468	-1.05766	-0.743637	0.83959	-0.83959	3.20246	0.029508
PRKCZ||Homo sapiens protein kinase C, zeta (PRKCZ), transcript variant 1, mRNA.	PRKCZ	0.751279	0.788046	0.993943	-0.528224	-1.52094	-0.484103	0.844423	-0.844423	3.22399	0.0327472
SHC1||Homo sapiens SHC (Src homology 2 domain containing) transforming protein 1 (SHC1), transcript variant 2, mRNA.	SHC1	0.953358	0.853263	0.929806	-0.91018	-0.877796	-0.948451	0.912142	-0.912142	3.54131	3.87857e-06
SREBF1||Homo sapiens sterol regulatory element binding transcription factor 1 (SREBF1), transcript variant 1, mRNA.	SREBF1	0.726702	1.17011	0.795678	-1.06665	-0.88436	-0.741483	0.897498	-0.897498	3.47015	0.000797492
SRF||Homo sapiens serum response factor (c-fos serum response element-binding transcription factor) (SRF), mRNA.	SRF	0.386291	1.12906	1.07461	-0.970913	-0.519808	-1.09924	0.863321	-0.863321	3.30957	0.00562975
YWHAH||Homo sapiens tyrosine 3-monooxygenase/tryptophan 5-monooxygenase activation protein, eta polypeptide (YWHAH), mRNA.	YWHAH	1.28565	0.823868	0.183665	-0.0682184	-1.39061	-0.834363	0.764396	-0.764396	2.88544	0.0391475

## Sheet: S7
Supplementary Table S7. 19 AKT target genes decreased upon nc886-KD
Gene ID	symbol	mRNA array Z values
		anti-nc886 #1	anti-nc886 #2	anti-nc886 #3	anti-control #1	anti-control #2	anti-control #3	average of anti-nc886	average of anti-control	fold change	p-value
ATG4B||Homo sapiens ATG4 autophagy related 4 homolog B (S. cerevisiae) (ATG4B), transcript variant 2, mRNA.	ATG4B	-0.578199	-1.05171	-0.99373	1.29652	0.591084	0.736036	-0.874547	0.874547	-3.36147	0.00390292
BCL2L11||Homo sapiens BCL2-like 11 (apoptosis facilitator) (BCL2L11), transcript variant 9, mRNA.	BCL2L11	-0.915191	-0.986915	-0.820516	0.809041	0.834861	1.07872	-0.907541	0.907541	-3.51879	0.000261064
CSNK2A1||Homo sapiens casein kinase 2, alpha 1 polypeptide (CSNK2A1), transcript variant 1, mRNA.	CSNK2A1	-0.477432	-0.807553	-1.21222	0.39579	1.42875	0.672665	-0.832401	0.832401	-3.1707	0.0147883
CTPS||Homo sapiens CTP synthase (CTPS), mRNA.	CTPS	-1.27189	-0.770155	-0.60291	0.64214	0.939465	1.06335	-0.881652	0.881652	-3.39475	0.00340934
EIF2AK2||Homo sapiens eukaryotic translation initiation factor 2-alpha kinase 2 (EIF2AK2), mRNA.	EIF2AK2	-1.24209	-0.50807	-0.75524	1.43183	0.570487	0.503077	-0.835133	0.835133	-3.18273	0.0131428
FKBP1A||Homo sapiens FK506 binding protein 1A, 12kDa (FKBP1A), transcript variant 12B, mRNA.	FKBP1A	-1.19183	-1.1386	-0.0828073	0.94637	0.343059	1.12381	-0.804414	0.804414	-3.05004	0.0264471
GADD45A||Homo sapiens growth arrest and DNA-damage-inducible, alpha (GADD45A), mRNA.	GADD45A	-0.303375	-1.41575	-0.799806	0.597556	0.786016	1.13536	-0.839643	0.839643	-3.20269	0.0196785
HRAS||Homo sapiens v-Ha-ras Harvey rat sarcoma viral oncogene homolog (HRAS), transcript variant 1, mRNA.	HRAS	0.00616847	-1.32622	-0.993124	0.697037	1.28921	0.326929	-0.771059	0.771059	-2.91222	0.040015
MAPK1||Homo sapiens mitogen-activated protein kinase 1 (MAPK1), transcript variant 1, mRNA.	MAPK1	-0.790819	-0.80016	-1.10839	0.675621	1.0399	0.983854	-0.89979	0.89979	-3.48119	0.000318147
MAPKAP1||Homo sapiens mitogen-activated protein kinase associated protein 1 (MAPKAP1), transcript variant 6, mRNA.	MAPKAP1	-0.732331	-0.947262	-1.04262	0.866032	0.985607	0.870573	-0.907404	0.907404	-3.51813	0.000661106
MTCP1||Homo sapiens mature T-cell proliferation 1 (MTCP1), nuclear gene encoding mitochondrial protein, transcript variant B1, mRNA.	MTCP1	-0.349104	-1.27791	-0.970446	0.95123	0.970446	0.675789	-0.865822	0.865822	-3.32106	0.0157186
PCK2||Homo sapiens phosphoenolpyruvate carboxykinase 2 (mitochondrial) (PCK2), nuclear gene encoding mitochondrial protein, transcript variant 1, mRNA.	PCK2	-1.10526	-0.650922	-0.843141	1.26253	0.388806	0.947987	-0.86644	0.86644	-3.32391	0.00921508
PPP2CB||Homo sapiens protein phosphatase 2 (formerly 2A), catalytic subunit, beta isoform (PPP2CB), transcript variant 1, mRNA.	PPP2CB	-0.509389	-1.07601	-0.801286	1.01878	-0.0114469	1.37936	-0.795562	0.795562	-3.01284	0.0475723
PPP2R2A||Homo sapiens protein phosphatase 2 (formerly 2A), regulatory subunit B, alpha isoform (PPP2R2A), mRNA.	PPP2R2A	-1.01435	-0.459627	-1.03548	1.42643	0.359249	0.72378	-0.836486	0.836486	-3.18871	0.0160741
PRKAA2||Homo sapiens protein kinase, AMP-activated, alpha 2 catalytic subunit (PRKAA2), mRNA.	PRKAA2	-0.658697	-0.18278	-1.43465	0.572481	0.2621	1.44155	-0.758709	0.758709	-2.86278	0.0404263
PTEN||Homo sapiens phosphatase and tensin homolog (PTEN), mRNA.	PTEN	-0.169946	-0.763681	-1.47358	0.881998	1.13369	0.391521	-0.802403	0.802403	-3.04155	0.030966
THEM4||Homo sapiens thioesterase superfamily member 4 (THEM4), mRNA.	THEM4	-0.954196	-0.266431	-1.29808	0.867451	0.495686	1.15557	-0.839569	0.839569	-3.20236	0.0141086
YWHAE||Homo sapiens tyrosine 3-monooxygenase/tryptophan 5-monooxygenase activation protein, epsilon polypeptide (YWHAE), mRNA.	YWHAE	-1.10556	-0.760568	-0.853126	0.927921	0.950359	0.840972	-0.906417	0.906417	-3.51332	0.00148392
YWHAG||Homo sapiens tyrosine 3-monooxygenase/tryptophan 5-monooxygenase activation protein, gamma polypeptide (YWHAG), mRNA.	YWHAG	-0.451492	-0.574626	-1.37026	1.44288	0.637772	0.315729	-0.798794	0.798794	-3.02637	0.0233262

## Sheet: S8
Supplementary Table S8. Union of 184 AKT target genes and (Table S5) and 19 cell cycle genes (Figure 4A). The number of genes in this union set is 184, because some AKT target genes (11 genes) were not detected in the patient array data and some genes overlap between the two sets. Consequently, total 184 genes are listed here and were used to draw a heat map in Figure 7A.
Gene Name	Patient Number
UNIQID	NCC_001	NCC_002	NCC_003	NCC_004	NCC_005	NCC_006	NCC_007	NCC_008	NCC_009	NCC_010	NCC_011	NCC_012	NCC_013	NCC_014	NCC_015	NCC_016	NCC_017	NCC_018	NCC_019	NCC_020	NCC_021	NCC_022	NCC_023	NCC_024	NCC_025	NCC_026	NCC_027	NCC_028	NCC_029	NCC_030	NCC_031	NCC_032	NCC_033	NCC_034	NCC_035	NCC_036	NCC_037	NCC_038	NCC_039	NCC_040	NCC_041	NCC_042	NCC_043	NCC_044	NCC_045	NCC_046	NCC_047	NCC_048	NCC_049
ACLY	9.396	10.553	10.717	9.894	10.816	11.06	10.135	10.001	10.199	10.278	9.928	10.566	10.41	10.24	10.393	10.085	9.407	10.059	9.359	9.252	10.37	10.213	9.475	9.227	9.677	9.6	9.807	9.185	9.705	9.506	9.698	9.759	10.009	9.19	8.698	10.072	9.945	10.43	9.63	10.499	9.172	9.888	9.325	10.166	9.752	9.788	10.06	10.436	9.966
ADAR	9.18	8.826	8.753	8.583	8.468	6.802	8.839	8.69	8.684	9.082	8.934	7.952	8.051	9.763	8.864	9.408	9.558	10.524	10.152	10.146	9.507	9.805	8.615	9.765	9.502	8.655	9.391	9.021	8.574	8.763	9.055	9.928	8.868	9.608	8.181	9.647	9.484	9.224	9.766	8.94	8.983	9.466	8.922	8.777	10.213	9.732	9.538	9.522	9.711
AGRP	6.312	6.506	6.618	6.503	6.475	6.332	6.434	6.325	6.368	6.344	6.49	6.392	6.411	6.65	6.499	6.406	6.507	6.448	6.355	6.443	6.397	6.496	6.445	6.436	6.528	6.443	6.422	6.331	6.396	6.499	6.422	6.558	6.295	6.449	6.552	6.522	6.377	6.407	6.469	6.545	6.457	6.508	6.397	6.484	6.403	6.447	6.428	6.502	6.4
AKT1	9.32	9.395	9.34	9.62	10.761	10.786	10.285	9.704	9.159	9.597	10.057	10.635	9.165	10.59	9.696	10.323	10.813	9.302	9.816	10.411	9.883	9.878	10.1	10.294	10.86	9.856	9.974	10.892	10.648	10.486	10.432	10.216	10.561	10.495	9.79	10.933	10.869	10.371	9.745	9.856	10.397	9.804	10.233	11.363	10.186	9.804	10.63	10.002	10.891
AKT1S1	6.977	6.908	6.925	6.786	6.975	6.643	6.64	6.879	7.242	6.63	6.951	6.719	6.573	6.863	6.729	6.877	6.793	6.904	6.753	6.706	6.724	6.841	6.635	6.722	6.857	6.897	6.842	6.675	6.813	6.981	6.792	7.026	7.142	6.992	6.901	6.896	6.956	7.484	6.98	7.03	7.511	6.757	7.14	6.81	6.773	6.748	7.01	6.587	6.926
AKT2	6.516	6.34	6.554	6.325	6.472	6.464	6.434	6.379	6.421	6.452	6.499	6.458	6.503	6.452	6.374	6.41	6.568	6.524	6.488	6.452	6.496	6.466	6.427	6.446	6.505	6.421	6.432	6.521	6.46	6.402	6.376	6.44	6.425	6.55	6.496	6.54	6.465	6.533	6.384	6.529	6.335	6.456	6.623	6.399	6.406	6.577	6.465	6.39	6.413
AKT3	6.458	6.571	6.553	6.454	6.508	8.062	7.434	6.414	6.601	6.541	6.458	6.541	6.494	6.488	6.406	6.411	6.487	6.492	6.458	6.53	6.392	6.546	6.53	6.404	6.576	6.45	6.415	6.458	6.426	6.58	6.487	6.543	6.523	6.431	6.392	6.512	6.612	6.628	6.593	6.619	6.685	6.526	6.475	6.439	6.368	6.487	6.522	6.475	6.532
APC	6.512	6.448	6.707	6.54	6.593	6.696	6.496	6.779	6.555	6.448	6.542	6.378	6.447	6.589	6.689	6.434	6.505	6.566	6.613	6.606	6.531	6.578	6.638	6.445	6.485	6.433	6.45	6.635	6.663	6.412	6.593	6.539	6.448	6.55	6.539	6.365	6.606	6.646	6.454	6.577	6.51	6.642	6.556	6.601	6.598	6.634	6.524	6.59	6.547
APP	9.716	9.572	9.322	8.511	8.622	8.326	9.059	9.72	7.74	9.157	8.667	8.449	9.001	8.939	9.652	9.768	9.006	9.081	9.385	9.029	10	9.307	9.128	8.736	9.067	8.49	9.103	8.996	8.456	8.153	10.283	8.548	8.825	8.146	7.95	8.545	8.467	9.441	9.496	8.273	8.612	9.413	9.271	8.882	9.271	9.356	9.527	9.324	9.762
ATG4B	6.642	6.943	6.537	6.819	6.431	6.464	6.435	6.566	6.54	6.706	6.772	6.349	6.753	6.562	6.811	6.595	6.819	6.844	6.724	6.499	6.678	7.019	6.928	6.876	7.301	6.98	6.597	6.993	6.823	6.824	6.715	6.562	7.101	7.343	7.022	6.664	6.59	6.692	6.921	6.616	6.588	6.455	6.66	6.531	6.644	7.267	6.572	6.473	6.551
BAD	6.364	6.453	6.473	6.427	6.427	6.667	6.676	6.431	6.451	6.473	6.43	6.547	6.613	6.53	6.532	6.44	6.393	6.446	6.434	6.657	6.448	6.476	6.553	6.567	6.649	6.51	6.55	6.517	6.495	6.489	6.497	6.45	6.285	6.501	6.391	6.397	6.435	6.591	6.43	6.436	6.57	6.496	6.453	6.539	6.442	6.392	6.537	6.641	6.525
BBC3	7.071	6.743	6.794	6.904	7.072	7.495	6.814	6.927	6.888	6.943	7.066	6.558	7.539	7.027	6.813	6.863	7.12	7.001	7.011	7.16	7.021	7.039	6.896	6.943	6.903	7.011	6.768	6.94	7.136	7.096	7.28	6.951	7.427	7.349	7.223	7.291	7.236	6.802	7.253	7.26	7.668	7.141	7.13	7.009	7.175	6.924	7.089	7.339	7.08
BCL2L11	6.643	6.777	6.728	7.073	6.854	7.286	6.738	6.609	6.522	6.79	6.709	7.044	6.488	7.617	6.668	6.564	6.67	6.908	6.658	6.662	7.198	6.706	6.669	6.667	6.759	6.64	6.975	7.327	6.943	6.766	6.706	6.604	6.657	6.778	6.913	6.778	6.641	6.362	6.468	6.729	6.548	6.703	6.475	6.529	6.835	7.049	6.555	6.436	6.807
BNIP3	7.705	10.12	9.929	10.548	10.784	8.815	8.204	10.151	10.755	10.386	9.866	10.786	10.75	8.459	10.382	10.387	7.846	8.607	8.935	8.037	9.926	9.677	10.621	7.772	9.912	10.819	10.003	9.671	9.905	9.509	9.984	10.017	9.72	11.214	9.799	8.527	8.519	9.164	9.874	8.329	10.018	9.375	11.753	11.473	9.473	9.586	11.005	9.72	9.088
BNIP3L	8.141	7.82	8.213	7.84	7.723	6.563	7.888	9.502	8.036	7.828	8.788	7.998	9.039	7.702	8.794	8.749	7.422	7.417	7.949	7.742	8.497	9.149	9.247	8.476	8.276	8.274	8.512	7.962	8.212	7.963	8.503	7.472	7.761	8.576	8.727	7.909	7.727	7.708	7.889	7.858	7.721	7.491	9.391	7.764	7.655	7.822	8.26	7.666	7.522
BTK	7.612	6.755	6.796	6.786	6.539	6.619	6.832	7.081	6.902	6.717	6.856	6.969	6.597	7.737	7.055	6.666	6.965	6.978	7.049	6.88	6.589	6.732	6.651	7.172	6.576	6.75	7.11	6.626	6.817	6.716	6.756	7.273	6.692	6.65	6.883	6.95	7.019	6.945	6.642	6.758	6.561	6.87	6.598	7.072	6.537	7.1	6.614	6.649	6.897
C19orf62	8.285	8.461	8.985	7.788	8.817	6.769	9.615	8.503	9.131	8.16	8.841	8.393	8.477	9.323	8.811	9.324	9.329	8.785	9.04	9.396	9.905	9.02	8.925	8.734	8.998	8.982	8.79	8.681	9.365	9.388	8.994	8.885	8.993	9.203	9.345	9.248	9.314	9.239	9.009	8.588	9.406	9.385	9.223	8.876	9.099	8.97	9.425	9.468	8.871
CASP9	7.792	7.125	7.414	7.251	7.445	6.587	7.308	7.188	7.09	6.871	7.212	7.543	7.314	7.407	7.248	7.071	7.656	7.016	7.657	7.584	7.512	7.573	6.939	7.437	7.002	6.916	7.002	6.912	8.17	7.57	7.186	7.157	7.553	7.329	7.811	7.451	7.629	7.719	7.823	6.979	7.521	7.839	6.998	7.594	7.372	7.918	6.895	7.107	7.511
CCND1	10.92	13.466	10.696	13.077	11.574	12.113	12.569	11.97	10.6	11.222	10.658	12.417	10.433	11.232	9.914	10.077	11.731	10.477	11.444	12.49	9.711	10.923	10.199	11.728	12.144	10.62	10.795	9.137	8.926	8.96	10.428	10.336	9.918	12.055	11.689	11.619	11.733	9.798	12.918	11.232	12.927	11.753	9.72	12.237	7.74	8.808	12.627	11.325	9.664
CCND2	10.377	10.396	8.033	9.584	9.209	6.459	10.365	8.419	8.226	10.854	10.128	8.833	8.71	10.163	8.616	11.574	9.519	8.59	8.499	9.845	10.516	8.955	10.193	9.63	8.225	10.8	9.663	10.695	10.629	9.72	8.949	9.549	8.561	8.529	7.738	8.139	8.106	8.415	7.028	7.769	7.848	9.123	11.333	11.264	7.522	9.091	9.153	10.559	10.912
CCND3	10.333	9.385	10.231	9.653	9.643	10.424	9.996	10.194	10.045	9.843	9.586	9.982	9.644	9.362	9.628	8.986	9.732	9.587	10.56	9.963	9.193	8.964	8.943	9.927	8.888	8.952	9.871	9.427	8.66	9.643	9.273	10.064	9.956	9.191	8.871	9.69	9.874	9.2	9.853	10.809	8.581	8.742	8.437	9.163	10.168	9.925	9.191	9.424	10.661
CCNH	8.276	7.564	8.275	8.332	7.841	6.534	7.326	8.087	7.833	7.986	8.087	7.634	7.949	8.009	8.106	7.679	7.028	7.657	8.056	7.641	8.028	8.389	8.154	8.104	8.068	8.364	8.337	8.591	7.909	7.655	7.905	7.601	8.249	7.714	8.269	7.892	8.068	8.039	7.062	7.695	8.119	7.459	7.632	7.888	7.376	8.134	7.694	7.031	8.197
CDC42	9.519	8.241	8.72	8.364	8.586	6.459	9.614	9.665	9.434	8.83	8.987	8.867	9.436	9.218	9.504	9.322	9.367	8.972	8.953	9.067	8.677	9.763	9.459	9.47	9.334	9.196	9.334	9.054	8.82	8.807	8.831	8.851	8.862	9.128	9.541	8.914	8.816	8.349	9.09	8.382	8.986	9.224	9.489	8.794	9.071	8.904	8.891	8.238	9.126
CDK4	8.457	9.444	9.705	9.286	8.843	8.598	9.293	9.377	9.544	9.671	10.511	9.419	8.736	10.653	10.531	10.289	9.704	9.981	10.371	10.04	11.781	10.202	10.136	9.979	9.383	9.907	10.054	10.561	10.343	10.031	9.692	9.729	9.765	10.509	10.111	10.555	10.559	10.407	10.059	10.35	9.392	9.354	10.325	9.713	10.539	10.238	10.078	9.563	9.454
CDKN1A	10.662	10.666	10.487	10.186	11.643	11.126	10.239	10.86	10.602	10.299	9.993	9.373	12.706	10.624	10.982	11.057	10.182	9.246	10.084	9.968	9.25	10.297	10.973	9.838	10.419	10.642	10.396	9.201	10.58	10.288	10.637	11.411	10.704	11.143	10.887	9.433	9.495	9.043	11.733	10.098	12.304	11.709	12.015	11.109	11.934	8.954	12.018	11.8	10.471
CDKN1B	10.032	9.468	8.326	9.089	8.432	7.4	9.5	9.874	9.525	9.361	9.108	9.683	8.924	9.036	8.838	8.774	8.898	9.52	9.389	8.903	9.302	9.034	9.031	9.25	9.028	8.722	8.606	9.184	9.419	8.791	8.745	8.661	9.302	8.879	9.645	9.309	9.373	8.664	8.076	8.707	8.76	9.423	8.489	8.956	9.594	9.068	8.144	8.695	8.682
CDKN2A	6.409	6.448	8.695	8.449	8.102	6.41	6.831	6.433	6.584	8.171	7.402	6.436	6.58	6.565	6.544	6.433	6.583	6.535	9.794	6.55	8.222	9.14	6.501	6.504	6.529	6.603	6.465	6.526	6.564	9.294	7.897	6.554	6.494	6.437	6.523	6.451	6.514	6.501	6.498	6.621	8.916	6.561	6.494	6.593	8.807	9.043	6.718	6.654	6.333
CDKN2C	6.944	6.467	6.704	6.486	6.495	6.428	6.387	6.505	6.545	6.349	6.733	6.446	6.408	6.664	6.916	6.56	6.744	6.865	7.207	6.995	6.433	6.926	6.681	6.94	6.503	6.564	8.008	6.866	6.726	7.044	6.498	6.574	6.559	6.467	6.508	6.758	6.802	6.523	6.614	6.453	6.379	6.766	6.409	6.501	7.102	7.482	6.507	6.443	6.588
CEBPB	12.21	11.239	11.607	11.117	12.29	11.763	10.972	11.728	11.479	10.777	10.211	10.834	12.41	12.328	11.283	10.954	11.528	12.237	11.372	11.054	9.956	10.87	11.492	11.508	10.456	10.883	11.136	10.373	10.466	10.59	11.985	11.385	11.385	12.126	11.475	11.081	11.095	12.21	12.764	12.476	11.985	12.151	10.834	11.505	10.238	12.154	11.175	10.985	11.733
CHEK1	7.079	7.791	7.451	6.93	6.871	6.385	6.598	7.194	7.743	7.873	7.072	7.266	7.054	7.087	8.26	7.222	6.95	7.595	8.094	6.831	7.791	7.628	8.47	7.033	7.195	7.804	7.91	7.707	7.548	7.011	7.82	7.744	7.111	7.14	7.241	7.67	7.568	6.971	7.274	7.22	6.863	6.831	7.233	6.865	7.043	7.35	7.476	7.366	6.714
CHUK	7.897	8.236	8.668	8.125	8.079	7.899	8.146	8.153	8.221	8.301	7.484	7.696	8.465	7.84	7.742	7.929	7.591	7.558	7.363	7.457	7.924	7.496	7.572	7.512	7.57	7.716	8.118	7.871	7.592	7.427	7.84	7.87	7.965	7.798	7.577	7.593	7.689	7.934	7.834	7.219	8.371	7.904	8.5	8.019	8.205	8.293	8.147	8.234	8.156
CLASP1	8.382	8.197	8.269	9.063	8.705	6.852	8.253	8.144	7.826	8.63	9.409	9.127	8.684	8.885	8.398	9.205	8.674	8.386	7.475	8.674	8.654	7.984	8.249	8.793	8.885	8.476	8.288	8.907	8.741	10.374	8.671	7.986	8.753	8.643	8.674	8.883	8.507	9.779	8.412	8.958	8.721	8.552	8.105	8.871	8.206	8.183	8.582	8.705	8.991
CLASP2	6.803	6.727	6.704	6.527	6.579	6.376	6.348	6.499	6.572	6.473	6.644	6.439	6.592	6.468	6.763	6.669	6.722	6.857	6.77	6.679	6.585	6.97	6.808	6.686	6.589	6.817	6.559	6.532	6.527	6.618	6.893	6.577	6.441	6.625	6.772	6.463	6.562	6.451	6.777	6.586	6.459	6.579	6.609	6.566	6.639	6.848	6.447	6.392	6.707
CREB1	9.496	10.696	10.203	9.934	11.966	12.855	12.349	9.343	11.532	10.475	9.883	11.802	11.299	11.325	10.959	10.908	10.758	9.579	10.892	10.828	11.285	10.659	10.686	10.679	10.97	10.916	10.158	9.992	11.339	10.339	9.701	10.605	11.838	9.804	9.85	9.624	9.754	11.901	10.686	10.978	11.03	10.426	10.399	10.4	9.594	8.814	10.845	11.966	10.548
CSNK2A1	7.598	7.956	7.606	7.87	7.519	9.767	8.568	7.782	7.85	7.891	7.721	7.602	7.863	7.57	7.685	8.101	7.605	8.457	7.592	7.456	7.965	7.727	8.037	7.317	7.633	7.496	7.184	7.668	7.702	7.235	8.087	7.095	7.904	7.946	8.135	7.857	7.681	7.541	7.616	7.509	7.982	7.105	7.305	7.054	7.76	7.859	7.589	7.586	7.719
CTNNB1	8.079	9.001	7.59	7.16	6.959	6.632	6.631	7.809	7.434	7.776	7.837	6.957	7.28	7.378	8.136	7.336	7.177	7.881	7.908	6.867	7.365	7.649	7.621	7.861	7.321	7.22	7.428	7.764	7.102	7.336	7.795	7.539	7.052	7.213	7.392	7.444	7.171	6.745	7.725	7.016	7.715	7.196	7.014	7.266	7.256	8.209	7.216	6.982	7.055
CUL1	8.314	9.876	8.67	8.428	8.181	8.649	7.841	8.754	8.735	8.904	8.929	9.013	9.166	8.93	8.97	8.588	8.529	8.84	8.866	8.605	8.965	9.069	9.089	8.537	8.887	8.932	8.538	8.36	8.981	8.882	8.88	9.123	8.963	8.399	8.989	8.289	8.219	8.448	8.73	8.396	9.087	8.851	8.974	8.659	9.149	8.839	8.685	8.073	9.749
DNM1	6.398	6.58	6.681	6.395	6.678	7.393	6.431	6.635	6.439	6.512	6.605	7.068	6.46	6.743	6.493	7.22	6.588	6.491	6.722	6.539	6.668	6.49	6.666	6.736	6.816	6.677	6.425	6.701	6.506	7.365	7.262	6.741	7.381	6.644	6.818	6.715	6.657	7.085	7.259	6.948	6.555	6.659	6.438	7.232	7.06	6.891	6.93	7.036	6.862
DPYSL2	9.734	10.483	7.982	9.673	9.983	8.975	9.372	10.465	7.548	9.759	9.927	9.595	8.64	10.488	9.52	9.344	9.499	9.006	9.675	9.699	9.935	8.508	9.871	10.347	10.151	9.425	9.796	10.02	8.137	10.503	10.074	9.261	9.356	9.532	9.12	9.538	9.575	10.099	9.06	9.932	8.216	9.563	11.163	9.948	9.203	9.365	9.243	8.464	9.202
DPYSL3	9.817	9.786	11.645	11.182	10.53	7.043	10.939	10.06	7.688	9.43	11.291	10.411	7.222	10.586	9.17	10.745	11.23	8.533	9.819	11.574	9.787	10.351	9.467	11.634	10.033	8.866	9.833	11.163	10.582	11.79	10.325	10.624	10.051	9.468	10.337	10.213	10.331	8.886	7.023	9.241	7.515	10.006	10.375	11.315	8.414	8.754	8.62	10.034	9.069
E2F3	9.605	9.77	10.456	8.578	9.568	9.758	10.13	8.95	10.356	8.564	8.632	9.638	9.449	8.133	8.441	8.793	8.867	8.409	8.764	8.002	9.961	8.766	8.686	8.211	8.562	8.396	8.519	8.638	8.727	9.297	8.543	9.052	8.9	8.026	8.657	8.165	8.485	9.456	8.412	8.743	8.496	8.435	9.034	8.739	9.727	8.961	8.521	8.657	9.326
EIF2AK2	10.878	10.367	10.904	10.706	10.488	11.191	10.45	10.602	10.381	11.325	9.898	11.951	9.991	9.803	9.925	9.266	9.68	10.605	10.593	10.568	8.821	9.81	9.415	10.741	10.246	9.705	9.951	10.03	9.391	10.106	9.212	10.129	9.373	10.348	9.515	10.124	10.237	10.171	9.523	9.572	8.345	10.211	9.97	9.986	9.43	10.18	9.861	9.653	10.673
EIF2B1	7.941	8.12	8.759	8.258	7.92	6.858	8.45	8.395	8.275	8.163	7.904	8.061	8.271	8.111	8.471	7.835	7.883	8.177	8.264	8.104	8.514	8.07	8.28	8.005	7.785	7.85	7.514	7.724	7.75	7.635	8.073	8.249	8.009	8.37	7.752	8.263	8.172	8.464	8.162	8.691	8.023	8.202	8.084	8.249	8.589	8.004	8.561	8.384	8.289
EIF4B	10.907	10.386	10.463	10.37	10.091	6.746	10.353	11.189	10.703	9.651	10.365	10.157	10.277	10.358	10.613	10.861	10.58	10.594	10.565	10.204	11.398	11.01	11.036	10.768	10.36	10.638	10.844	10.927	9.836	9.9	11.261	10.029	10.122	10.19	10.491	11.092	10.822	9.278	10.329	10.362	9.861	10.486	11.234	10.809	10.688	10.751	10.208	10.17	10.128
EIF4E	7.608	7.61	7.408	8.247	7.655	6.609	7.534	8.302	8.54	8.527	7.286	7.972	9.036	6.836	8.068	7.029	7.423	7.68	7.5	7.071	7.064	7.825	7.706	7.455	7.471	7.917	7.542	7.634	7.893	7.227	7.485	7.462	6.6	7.557	7.925	7.286	7.315	7.267	8.06	7.072	6.839	7.778	7.428	7.251	7.073	7.154	7.05	7.257	7.512
EIF4EBP1	6.455	6.432	7.252	6.864	6.599	6.814	6.476	7.504	7.422	6.88	7.602	6.612	7.578	6.875	8.231	7.225	7.291	7.77	7.109	7.933	7.536	7.068	7.903	7.074	7.752	7.665	7.05	6.877	8.016	7.199	7.34	9.191	6.811	7.68	7.497	7.009	7.059	7.833	7.55	7.228	6.81	7.36	7.846	7.017	7.157	7.034	7.424	7.407	6.901
EIF4G1	8.986	10.032	10.366	10.393	10.293	9.793	10.043	10.075	9.523	10.208	9.905	10.285	9.752	10.747	9.804	9.488	9.827	10.198	10.056	9.888	10.954	10.047	10.066	10.266	9.694	9.849	9.52	9.254	9.972	10.236	9.709	10.406	10.523	10.22	9.999	10.047	10.139	10.346	10.445	10.081	10.975	10.206	9.663	9.693	10.856	9.591	10.543	10.486	9.628
ELK1	8.054	8.035	9.159	8.122	8.624	9.441	8.098	7.79	8.554	7.765	8.897	8.246	7.994	8.204	7.904	8.258	8.468	7.803	8.495	8.342	8.278	8.142	7.944	7.937	7.658	8.314	8.506	7.643	9.301	9.132	7.972	8.784	8.912	8.091	7.909	8.145	8.219	9.199	8.595	8.223	7.52	8.45	8.805	8.494	8.292	8.541	8.635	8.14	8.412
ERBB3	8.234	7.477	7.733	8.228	8.031	8.286	7.783	7.544	8.768	7.866	8.192	8.13	8.183	8.108	8.011	7.862	8.174	7.765	8.544	8.327	9.137	9.246	8.52	8.61	8.12	8.641	8.268	9.058	9.48	8.018	9.139	7.818	7.722	8.557	8.875	8.819	9.008	7.601	8.769	9.419	8.184	8.467	8.461	9.785	9.497	8.302	9.076	8.455	8.646
F2R	14.056	14.088	14.265	14.32	14.037	14.066	14.389	14.076	14.291	14.214	13.269	14.11	14.214	14.037	13.963	14.121	14.173	13.873	13.486	14.149	14.159	13.827	13.306	13.873	13.649	13.301	13.796	12.976	13.778	13.884	14.009	14.066	14.389	13.585	13.786	14.32	14.32	14.14	13.999	13.593	14.32	14.037	13.796	13.939	14.291	14.019	14.291	14.076	14.143
FASLG	6.822	6.375	6.396	6.417	6.458	6.362	6.549	6.38	6.397	6.363	6.412	6.428	6.372	6.469	6.63	6.336	6.476	6.394	6.603	6.502	6.308	6.474	6.406	6.569	6.405	6.276	6.466	6.288	6.366	6.345	6.475	6.537	6.387	6.417	6.455	6.637	6.601	6.414	6.43	6.417	6.498	6.486	6.454	6.452	6.436	6.706	6.223	6.377	6.538
FKBP1A	8.845	8.688	8.814	9.029	8.731	6.444	8.076	9.743	8.488	9.918	10.947	8.412	9.384	10.068	9.871	9.447	9.902	11.277	9.494	9.742	10.506	9.711	10.72	10.27	9.922	10.333	10.192	10.764	9.886	9.183	10.604	9.343	9.941	10.284	10.077	10.286	10.104	10.054	9.876	9.783	10.247	9.379	9.55	9.801	9.853	9.938	10.687	9.852	9.932
FOS	11.583	7.95	8.284	8.651	9.131	7.093	10.101	10.858	10.724	10.509	9.23	9.626	11.731	11.726	10.66	9.495	9.301	10.124	11.041	9.89	9.394	9.71	11.857	10.298	9.458	9.694	10.47	8.079	8.991	8.229	12.052	9.18	8.349	10.394	9.359	10.275	9.99	8.519	9.752	8.802	11.387	11.76	9.566	10.501	8.94	11.444	11.471	11.118	11.495
FOXO1	7.764	7.772	7.227	7.727	8.155	7.834	6.91	7.891	7.484	7.725	8.141	8.513	8.148	8.705	7.438	8.61	8.203	8.241	7.74	7.964	7.01	7.632	7.879	8.162	8.153	7.934	8.593	7.835	8.006	8.372	7.921	7.746	8.41	7.994	7.964	7.619	7.932	7.34	7.234	7.697	7.721	8.433	7.198	7.953	7.762	7.883	7.786	7.809	8.234
FOXO3	10.778	10.98	11.057	11.138	10.959	10.3	10.513	10.349	10.933	10.51	10.82	11.697	10.72	10.822	9.971	10.741	10.936	10.029	10.162	11.059	10.742	10.442	10.41	10.618	9.907	10.046	10.152	9.775	11.034	10.957	10.454	10.883	10.379	10.336	10.991	10.812	10.724	10.265	10.634	10.92	10.985	10.347	10.739	10.972	11.255	10.229	10.586	10.771	12.109
FOXO4	8.238	8.589	8.264	7.965	7.705	7.131	7.879	7.334	7.951	7.443	8.001	8.121	7.733	7.58	7.274	7.382	7.957	7.576	7.52	8.072	7.672	7.656	7.113	8.05	7.128	7.533	7.7	8.684	7.897	8.219	7.959	7.324	7.794	7.098	8.091	7.392	7.48	8.149	7.314	7.691	7.887	7.984	7.743	8.473	8.348	7.685	7.09	7.582	7.999
FRAP1	8.994	8.781	9.101	8.198	9.124	8.918	8.867	8.656	9.318	8.333	8.248	9.168	8.748	8.986	9.087	9.009	9.157	8.586	8.058	8.74	9.045	9.433	8.527	8.494	8.507	8.424	8.181	8.645	8.891	8.694	9.148	8.413	8.969	8.394	9.071	9.152	9.105	8.99	8.791	8.729	9.167	9.176	9.318	8.641	8.924	9.411	8.753	8.698	8.447
G6PC	6.73	6.55	6.607	6.526	6.611	6.609	6.402	6.496	6.561	6.484	6.611	6.761	6.416	6.506	6.645	6.536	6.555	6.568	6.693	6.546	6.601	6.538	6.601	6.623	6.597	6.647	6.686	6.576	6.627	6.459	6.505	6.583	6.451	6.759	6.487	6.639	6.526	6.655	6.553	6.622	6.728	6.643	6.634	6.52	6.576	6.714	6.589	6.599	6.621
GABARAPL1	9.161	8.925	8.277	8.362	7.65	6.424	7.748	7.998	7.705	8.13	9.214	8.082	7.57	9.727	8.066	9.002	8.182	8.463	9.238	8.282	8.261	8.248	7.739	8.76	7.757	7.403	8.148	9.655	9.115	8.557	7.888	8.532	8.934	8.386	8.696	8.987	8.848	7.213	7.638	8.127	7.709	9.113	7.116	8.876	8.749	8.714	7.833	8.381	8.396
GADD45A	8.956	7.95	7.857	8.167	8.547	6.673	8.301	8.656	8.647	8.468	7.628	8.32	8.344	8.288	8.247	7.702	7.832	7.902	7.697	7.437	7.144	8.254	8.258	7.831	8.252	7.999	7.395	7.849	8.532	7.83	7.782	8.838	8.178	8.243	8.265	8.402	8.37	7.405	8.474	7.537	9.044	8.705	7.767	8.237	7.457	7.398	8.308	8.885	7.857
GH1	6.434	6.599	6.368	6.511	6.319	6.906	6.55	6.455	6.469	6.315	6.257	6.552	6.632	6.331	6.488	6.421	6.423	6.373	6.463	6.442	6.453	6.369	6.404	6.431	6.3	6.333	6.352	6.453	6.277	6.415	6.448	6.446	6.375	6.484	6.522	6.431	6.32	6.361	6.454	6.447	6.449	6.328	6.387	6.362	6.356	6.338	6.387	6.435	6.377
GHR	7.628	6.65	6.584	7.545	6.738	6.38	6.641	8.164	6.363	7.384	7.764	7.1	6.582	6.729	7.056	6.851	6.657	7.985	7.294	9.185	6.575	7.624	7.078	7.319	7.88	6.776	7.73	7.779	6.424	7.445	6.646	6.958	6.421	7.367	6.499	6.559	6.488	7.819	6.462	6.947	6.737	6.713	6.398	7.101	6.525	6.559	6.366	6.377	6.698
GJA1	7.862	12.846	12.694	11.46	12.107	6.667	10.441	12.012	8.826	10.813	10.72	8.608	11.449	10.536	11.242	11.315	8.557	10.553	9.047	9.361	7.43	10.831	11.571	10.454	10.689	10.978	10.905	9.805	10.657	10.993	11.325	9.766	9.627	10.236	10.128	7.16	7.068	8.903	10.596	11.095	10.953	11.008	11.313	12.182	9.142	8.183	12.277	11.261	10.958
GLUL	7.118	6.656	6.536	6.805	6.508	6.755	6.842	6.68	7.25	6.848	6.582	6.384	6.748	6.787	6.552	6.682	6.68	6.928	6.895	7.045	6.418	6.793	6.769	6.881	6.66	6.539	6.728	7.005	6.355	6.458	6.634	6.514	6.657	6.705	6.669	6.518	6.509	6.592	6.629	6.542	6.546	6.599	6.399	6.55	6.899	6.53	6.559	6.806	6.409
GRB10	7.651	7.997	7.575	7.763	7.511	6.38	8.283	7.047	7.796	7.643	7.253	8.085	7.584	7.021	7.121	7.672	8.028	7.524	8.227	8.004	6.81	6.936	6.98	7.359	7.146	7.086	7.1	7.617	8.171	7.715	7.522	7.437	8.292	7.277	7.603	7.792	8.083	7.688	7.494	7.693	7.535	7.898	6.824	7.077	8.095	7.099	6.854	7.801	8.821
GRB2	7.44	7.425	7.262	7.172	7.431	6.557	6.742	7.651	7.297	7.347	7.622	6.689	7.612	8.101	7.633	7.132	7.657	8.018	7.351	7.772	8.056	7.569	7.502	7.717	7.764	7.337	7.803	7.817	7.553	7.206	7.686	7.619	7.609	7.209	8.075	7.384	7.519	7.497	8.605	7.369	7.149	7.72	7.792	7.428	7.722	8.139	7.707	8.013	7.44
GSK3A	6.512	6.436	6.427	6.669	6.605	6.337	6.44	6.601	6.451	6.33	6.62	6.535	6.496	6.372	6.475	6.593	6.469	6.655	6.557	6.392	6.426	6.632	6.483	6.723	6.746	6.511	6.492	6.337	6.384	6.63	6.461	6.907	6.813	6.56	6.497	6.346	6.51	6.505	6.334	6.457	6.529	6.516	6.326	6.578	6.412	6.441	6.601	6.59	6.678
GSK3B	8.696	9.932	9.802	9.332	9.157	9.974	9.724	9.289	9.752	9.831	9.178	9.093	9.783	8.997	9.145	9.009	9.12	8.494	8.554	8.914	9.224	9.017	9.611	8.85	9.248	8.704	8.431	8.541	9.363	9.348	8.836	9.389	9.671	9.568	8.975	8.293	8.515	9.156	9.671	8.625	10.291	8.895	9.644	9.45	9.83	9.024	9.385	9.714	8.244
HIF1A	9.275	9.871	10.182	9.986	10.222	8.222	9.952	9.92	9.921	10.52	9.839	11.063	10.739	9.829	9.812	10.154	9.634	10.422	10.042	9.303	8.847	10.501	10.372	9.512	9.711	10.45	11.043	9.983	9.864	9.598	9.478	9.782	10.151	10.676	9.666	9.658	9.55	8.938	8.896	9.858	10.277	10.444	11.214	10.018	8.663	10.815	11.186	10.064	10.373
HRAS	7.558	7.927	8.343	8.914	9.066	9.532	8.53	8.102	8.791	8.58	8.08	8.759	9.423	8.028	7.924	8.941	8.64	8.13	8.143	8.105	7.801	8.033	8.245	8.452	8.422	8.788	8.283	8.417	9.076	8.902	8.588	8.075	8.78	9.026	9.033	9.23	9.194	8.562	8.886	8.809	9.181	8.073	8.21	8.916	7.954	8.236	8.735	8.18	9.256
HSP90AA1	13.466	13.46	13.46	13.552	13.344	13.165	13.433	14.265	12.792	13.714	12.572	13.528	12.855	13.1	12.897	12.972	12.294	12.227	13.186	12.44	12.723	12.905	12.81	12.328	12.967	12.264	12.52	12.658	12.627	12.29	12.63	12.44	12.814	12.577	12.129	12.876	12.867	12.241	11.991	11.758	12.44	12.994	12.429	12.994	12.538	12.885	13.306	12.889	13.122
HSPB1	13.057	11.382	13.247	13.796	13.433	12.832	12.666	13.806	13.279	13.019	13.338	13.593	13.11	13.241	12.661	12.994	13.453	13.859	13.506	12.972	11.311	13.237	13.568	13.16	13.362	13.519	12.801	12.516	13.519	14.028	13.237	13.759	13.11	13.817	13.999	12.689	12.602	12.999	13.786	13.873	13.93	13.626	12.53	13.999	13.706	11.182	13.317	12.999	14.133
HTT	6.753	6.502	7.137	6.877	7.188	7.05	6.988	6.546	6.753	6.633	6.692	6.994	6.614	6.849	7.114	6.667	7.337	6.69	6.682	7.023	6.937	6.793	6.73	7.084	6.943	6.895	6.999	6.815	7.077	7.327	7.012	6.741	7.388	6.981	7.333	7.174	7.101	7.63	7.615	7.291	7.307	7.493	7.003	7.363	6.67	6.71	7.42	6.844	7.18
IGF1R	6.455	7.282	6.439	6.519	6.539	6.394	6.313	6.524	6.355	6.523	6.603	6.375	6.364	6.649	6.566	6.962	6.427	6.902	6.494	6.513	6.898	6.537	6.797	6.594	6.79	6.453	6.594	6.58	6.734	6.679	6.774	6.648	6.595	6.8	6.596	6.642	6.564	6.584	7.183	6.353	7.259	6.457	6.52	6.619	6.472	6.703	6.673	6.567	6.759
IKBKB	9.346	8.557	8.354	8.973	8.457	9.406	8.982	8.568	9.162	8.373	8.03	9.178	9.349	7.947	7.9	8.933	9.57	8.132	8.876	9.977	7.576	7.934	8.45	8.705	7.956	8.284	7.82	8.048	8.735	9.037	9.367	8.77	9.009	8.515	8.597	8.283	8.424	9.311	9.029	8.722	8.258	8.814	8.903	8.344	9.237	7.962	8.309	8.397	8.268
IKBKG	9.575	9.209	9.262	9.888	9.421	10.242	9.877	9.349	9.098	9.689	8.54	9.622	9.302	8.412	8.474	7.618	8.671	8.169	8.844	8.018	8.348	8.275	7.951	8.605	8.357	8.42	8.213	8.621	8.696	8.541	8.372	8.219	8.127	10.103	9.53	8.505	8.598	7.748	9.544	8.644	8.994	8.557	8.337	8.513	8.151	8.193	8.459	8.451	9.065
ILK	9.188	9.099	9.961	9.828	9.563	7.977	9.201	9.572	8.695	8.851	10.11	9.183	9.146	10.121	9.466	10.246	10.713	9.556	9.276	10.175	9.285	9.349	9.578	9.99	9.821	9.761	9.592	9.299	9.702	10.679	10.199	10.019	9.164	10.278	9.537	10.335	10.262	9.9	9.989	9.719	9.425	9.76	9.672	11.07	8.909	9.811	9.019	9.162	10.112
INPP5D	7.643	6.656	6.647	6.63	6.73	6.303	7.024	6.595	6.488	6.61	6.926	6.547	6.841	7.571	7.082	6.557	7.058	7.031	7.136	7.677	7.061	6.878	6.567	7.243	6.915	6.87	7.198	6.615	6.949	6.978	7.211	7.188	7.111	6.756	6.678	7.058	7.248	6.65	6.608	7.039	6.537	7.137	6.615	7.187	6.657	7.438	7.063	6.396	7.26
INPPL1	7.924	8.855	9.007	8.999	9.15	11.736	9.014	7.422	7.032	8.4	7.876	9.271	9.106	10.442	8.092	9.17	8.918	8.995	7.944	10.728	9.023	8.541	8.155	8.748	8.09	7.938	8.043	7.827	8.827	9.403	9.194	8.707	9.984	8.341	8.06	9.622	9.584	9.582	8.904	10.388	8.748	8.216	7.803	10.314	8.8	8.254	8.386	8.823	8.296
INSR	6.496	6.451	6.4	6.428	6.524	6.425	6.474	6.622	6.696	6.652	6.574	6.312	6.651	6.542	6.641	6.566	6.691	6.579	6.652	6.433	6.565	6.612	6.622	6.692	6.527	6.724	6.637	6.579	6.608	6.777	6.629	6.563	6.521	6.766	6.517	6.524	6.696	6.552	6.6	6.601	6.705	6.579	6.56	6.556	6.642	6.577	6.53	6.468	6.409
IRAK1	9.595	9.427	9.151	9.701	9.308	9.122	9.367	9.634	9.163	10.256	9.667	9.402	9.505	10.304	10.33	9.164	10.117	9.439	10.1	10.202	10.189	9.605	9.317	9.753	10.153	9.491	9.787	9.723	9.618	9.845	9.893	9.977	10.068	9.824	11.151	10.374	10.649	9.977	11.077	9.809	10.094	10.343	9.647	9.582	9.837	9.324	9.446	9.968	10.068
IRS1	7.519	8.106	8.204	7.351	7.516	7.336	7.713	8.301	7.264	7.163	7.363	6.588	6.943	7.142	7.371	8.447	7.672	7.152	7.155	6.982	6.76	7.55	8.38	7.021	7.553	7.305	7.693	8.398	6.99	7.364	7.307	7.569	7.844	7.642	7.189	7.505	7.518	6.459	8.875	6.907	7.646	7.461	7.234	8.729	6.921	7.196	8.192	7.809	7.113
IRS2	7.317	8.169	7.79	7.114	7.296	7.684	7.63	7.674	7.223	6.764	7.915	6.797	6.827	7.712	7.569	7.833	7.425	7.281	7.743	6.918	7.069	7.312	7.146	7.853	7.749	6.91	7.829	7.692	6.964	8.169	7.002	7.265	7.327	7.513	7.009	7.418	7.511	7.198	7.25	7.13	6.59	7.104	6.855	7.271	8.544	8.09	7.184	7.231	7.277
ITGB1	9.319	9.678	8.818	9.109	7.864	6.397	6.682	9.754	7.608	8.739	9.832	7.4	8.855	8.912	9.394	10.141	8.895	9.607	9.253	8.953	8.095	8.906	9.121	9.257	8.846	9.005	10.201	8.962	8.113	8.936	9.166	9.482	9.357	8.401	8.431	8.882	8.372	7.985	9.46	8.26	8.167	8.417	9.431	8.208	9.077	9.846	8.87	9.351	9.388
JUN	11.519	9.259	10.289	9.362	10.016	9.356	10.987	10.336	10.713	9.909	8.9	10.572	11.372	12.077	10.118	9.977	9.779	10.008	10.476	9.742	9.512	9.914	11.102	9.792	9.963	9.92	10.207	8.649	10.155	10.143	10.735	10.432	10.394	10.462	9.633	10.035	10.203	8.902	10.158	9.88	11.363	11.038	10.506	10.548	9.515	10.157	11.197	11.108	10.616
KPNA1	8.38	8.348	8.881	9.064	8.327	7.832	8.354	8.954	8.818	9.268	9.017	8.388	9.226	8.42	8.738	8.341	8.509	8.694	8.255	8.039	8.24	9.374	9.291	8.258	8.735	8.823	8.838	8.568	8.975	8.173	8.462	8.846	8.711	8.825	8.521	8.044	8.112	8.083	8.665	7.828	9.371	8.519	8.862	8.538	9.519	9.217	8.295	8.307	8.867
LPL	6.945	7.158	6.847	7.006	6.922	8.317	6.785	7.523	6.67	6.845	7.216	6.602	6.727	7.252	8.358	6.509	7.392	6.542	6.933	6.684	6.51	7.026	6.688	6.872	6.594	6.812	6.797	6.783	6.713	6.731	6.961	6.829	6.845	6.605	6.558	6.727	6.706	6.779	6.529	7.209	6.699	6.619	6.597	6.787	6.764	6.591	6.647	6.528	6.914
MAP1B	7.204	8.305	7.604	8.34	6.918	6.449	6.642	7.57	6.459	8.284	10.454	7.044	6.337	8.265	7.547	8.357	7.893	7.434	8.332	8.521	9.485	6.886	7.459	8.526	8	7.075	7.156	9.101	6.914	7.687	7.105	7.223	7.763	8.697	7.541	7.099	7.083	7.171	7.764	7.006	7.094	7.92	6.544	7.213	8.161	7.051	7.24	7.068	6.927
MAP3K5	8.489	7.566	7.937	9.045	8.437	8.731	8.888	8.739	9.267	8.445	7.977	8.407	9.12	8.77	8.034	8.722	8.379	8.88	8.598	8.876	8.919	8.944	8.118	8.731	8.075	8.667	9.184	8.435	8.871	9.425	8.271	8.946	9.092	8.35	7.983	7.739	7.843	8.834	7.547	7.826	7.973	8.577	8.656	8.686	8.829	8.562	8.819	8.272	8.612
MAPK1	7.422	7.804	7.855	8.12	7.846	6.891	6.888	7.656	7.828	8.386	7.584	7.507	8.423	7.722	8.434	7.217	7.54	7.623	7.797	7.367	7.152	7.313	7.797	7.149	7.776	7.822	7.61	7.305	7.879	7.556	9.615	7.825	7.285	8.034	7.201	7.121	7.27	7.29	7.922	7.284	7.762	7.72	8.074	7.669	7.727	7.195	7.65	6.992	7.458
MAPK14	6.747	6.585	6.758	6.677	6.555	7.324	7.505	6.693	6.836	6.52	6.701	6.82	7.266	6.907	6.609	6.553	6.638	6.734	6.702	6.626	6.79	6.705	6.738	6.65	6.535	6.774	6.745	6.638	6.573	6.738	6.812	6.744	7.447	6.801	6.762	6.758	6.683	6.718	6.73	6.761	6.732	6.673	6.934	6.654	6.876	6.732	6.606	6.737	6.745
MAPK8	6.741	6.529	6.668	6.519	6.537	6.567	6.938	6.628	6.812	6.726	6.529	6.714	6.725	6.642	6.504	6.531	6.681	6.537	6.561	6.58	6.632	6.621	6.555	6.438	6.605	6.609	6.497	6.444	6.656	6.461	6.598	6.583	6.658	6.541	6.449	6.615	6.511	6.608	6.534	6.518	6.953	6.569	6.68	6.577	6.539	6.607	6.799	6.563	6.58
MAPKAP1	7.401	6.995	7.563	7.759	7.115	6.884	8.249	7.36	6.984	8.617	7.176	7.02	7.662	7.376	7.14	7.702	6.95	7.124	6.856	6.83	7.647	6.943	7.499	7.225	7.355	7.504	7.922	7.999	7.102	7.287	6.949	6.79	7.598	7.857	7.899	7.396	7.544	7.331	7.354	6.93	7.042	7.204	8.216	7.09	7.098	7.023	8.193	8.239	7.367
MAPT	6.488	6.432	6.553	6.398	6.517	6.42	6.564	6.413	6.537	6.386	6.547	6.606	6.376	6.544	6.376	6.664	6.554	6.49	6.531	6.632	6.863	6.512	6.416	6.576	6.242	6.4	6.431	6.606	6.415	6.352	6.497	6.449	6.352	6.344	6.389	6.599	6.544	6.335	6.296	6.475	6.593	6.416	6.429	6.513	6.507	6.527	6.314	6.437	6.46
MARK2	6.942	6.784	6.852	7.527	6.92	6.389	6.553	7.058	6.677	6.757	7.031	6.584	6.828	7.383	7.246	7.267	9.049	7.447	7.216	6.962	7.504	7.093	7.434	7.446	7.073	7.27	6.97	6.935	7.363	7.558	7.884	7.584	6.671	8.089	7.825	7.72	7.614	7.975	9.36	8.427	8.383	7.797	7.545	8.088	8.02	7.287	7.374	7.305	7.744
MCL1	11.4	9.373	9.722	9.904	9.54	9.53	10.276	9.776	9.768	9.699	9.492	9.507	11.007	10.697	9.777	9.801	9.587	10.177	9.75	9.547	9.549	9.99	9.992	9.935	10.143	10.057	10.554	9.74	9.634	9.862	10.371	10.355	9.93	10.634	10.139	9.433	9.608	10.28	10.767	9.623	9.643	10.925	10.237	9.944	10.487	10.573	9.597	10.532	10.399
MDM2	6.743	6.461	6.594	6.9	6.415	6.532	6.464	6.583	6.563	6.672	6.688	6.841	6.747	6.831	6.552	6.758	6.578	6.607	6.732	6.469	6.782	6.738	6.547	6.653	6.512	6.601	6.695	6.503	6.635	6.516	6.623	6.615	6.61	6.603	6.763	6.387	6.545	6.425	6.621	6.643	6.474	6.743	6.737	6.66	6.714	6.666	6.653	6.583	6.606
MKNK1	8.405	7.787	8.347	8.945	9.029	9.209	8.499	8.066	8.323	9.374	11.036	8.888	8.71	8.743	8.192	8.432	8.869	7.819	8.342	8.666	7.227	8.216	8.014	8.832	8.476	8.487	8.221	8.166	8.689	8.922	8.892	8.929	8.6	9.006	8.596	8.372	8.521	7.964	9.047	8.166	8.86	8.892	8.658	9.242	9.207	8.257	9.259	9.135	8.94
MLST8	7.337	7.531	7.436	7.487	7.563	8.894	6.662	7.709	8.196	7.684	7.81	6.674	7.304	7.49	7.871	7.523	7.977	7.732	7.93	7.366	7.698	8.026	7.927	7.507	7.647	8.012	7.536	7.593	8.197	8.428	7.609	8.029	7.856	7.738	8.152	7.523	7.878	8.113	7.877	8.661	9.015	7.796	7.993	7.685	7.827	7.726	8	8.16	7.675
MTCP1	8.731	8.149	7.995	8.299	8.796	9.303	9.006	8.926	8.24	8.941	8.513	8.74	7.65	9.02	9.08	8.286	8.836	7.524	9.169	9.673	9.742	8.621	8.796	9.04	8.972	8.271	9.112	8.62	8.514	8.556	8.177	8.615	8.347	8.281	8.866	8.45	8.617	8.039	8.501	8.459	7.837	9.173	8.603	9.052	8.435	8.378	7.943	8.67	9.325
MYC	9.897	7.527	7.41	8.694	8.455	8.561	10.206	9.66	10.747	9.578	8.53	7.862	10.164	9.107	9.461	9.171	8.91	10.239	9.74	8.954	9.521	9.943	10.111	9.531	9.655	9.961	9.996	9.208	8.791	8.118	10.532	9.408	8.959	10.235	9.341	9.673	9.456	9.9	9.545	9.924	10.595	9.046	10.249	8.25	9.865	10.854	10.041	10.356	9.887
NFE2L2	10.182	8.208	8.455	10.625	8.434	6.471	8.247	9.367	8.17	10.973	10.264	9.768	9.187	10.397	9.683	9.586	9.25	10.052	9.556	10.147	10.095	9.974	9.958	10.256	9.638	9.792	9.89	10.844	8.928	10.556	8.81	9.468	8.714	9.339	9.561	9.229	8.87	8.109	8.079	8.475	8.75	9.322	8.91	8.601	10.812	9.396	8.97	8.546	9.552
NFKB1	10.829	9.074	9.947	10.564	9.736	9.277	9.561	9.842	9.601	9.564	9.575	9.743	11.081	10.425	10.211	9.739	10.312	10.391	10.06	9.855	9.192	9.946	10.432	10.786	9.84	10.158	10.338	9.645	9.798	9.577	10.389	10.096	9.911	10.939	10.299	9.974	10.043	10.182	10.625	10.235	10.509	10.471	10.649	10.404	10.165	9.481	9.52	10.008	10.75
NFKBIA	12.141	11.505	11.528	12.698	11.458	12.823	12.388	12.064	11.273	11.862	11.131	11.997	12.99	13.295	12.038	11.841	12.698	11.528	11.753	12.264	11.625	11.544	12.328	12.261	11.896	11.191	10.932	11.368	12.823	11.191	12.331	11.22	12.264	13.414	13.312	13.063	13.259	10.68	12.151	12.421	12.782	12.611	12.151	12.661	12.414	11.311	12.414	12.342	11.973
NOS3	6.637	6.649	6.975	6.644	6.852	6.786	6.558	6.635	6.368	6.584	6.537	6.502	6.818	6.634	6.964	6.535	6.809	6.671	6.638	6.722	8.235	6.584	6.618	6.706	6.603	6.736	6.62	6.464	6.584	6.654	6.693	6.812	6.62	6.62	6.53	6.741	6.612	7.162	6.56	6.87	6.47	6.668	7.02	6.726	6.759	7.086	6.63	6.588	6.597
NPY	6.411	6.316	6.492	6.264	6.335	6.421	6.503	6.372	6.367	6.386	6.61	6.402	6.541	6.464	6.389	6.431	6.349	6.317	6.468	6.439	6.413	6.386	6.4	6.413	6.404	6.326	6.335	6.441	6.334	6.43	6.295	6.385	6.366	6.366	6.435	6.407	6.549	6.384	6.288	6.484	6.354	6.462	6.352	6.375	6.389	6.49	6.471	6.353	6.503
NR4A1	6.546	6.467	6.342	6.562	6.429	6.517	7.194	6.543	6.579	6.642	6.572	6.643	6.541	6.452	6.463	6.473	6.414	6.465	6.477	6.474	6.568	6.555	6.491	6.522	6.614	6.774	6.521	6.469	6.573	6.551	6.56	6.606	6.436	6.609	6.501	6.458	6.497	6.597	6.491	6.576	6.439	6.598	6.621	6.465	6.615	6.5	6.415	6.444	6.586
PABPC1	13.124	12.512	12.622	11.092	12.321	10.517	11.948	12.595	12.144	11.176	12.599	12.117	11.821	11.804	11.674	12.271	12.602	11.832	12.421	12.796	12.216	12.406	12.581	12.366	11.991	11.835	12.23	12.48	11.929	12.08	13.388	11.586	12.498	11.567	12.782	13.17	12.823	11.766	11.134	12.414	11.97	12.041	12.581	12.164	12.846	12.711	11.748	12.399	11.395
PAK1	7.593	8.701	8.238	8.042	8.229	6.951	8.254	7.731	8.357	9.471	9.227	7.797	8.766	7.192	9.249	8.262	7.533	7	7.326	8.489	7.759	8.085	7.877	8.31	8.571	7.987	7.442	10.451	8.198	9.026	8.191	7.817	8.193	8.446	8.462	8.507	8.454	8.073	8.077	8.143	7.487	7.558	8.549	7.465	8.218	7.608	7.876	9.877	7.479
PALLD	10.524	10.077	10.362	10.945	10.226	6.373	9.524	11.001	9.438	10.675	11.12	9.45	10.369	10.092	10.419	10.945	10.793	10.35	9.915	11.14	10.421	9.596	10.386	10.915	10.5	10.185	10.655	10.46	9.993	10.768	10.271	10.463	9.57	10.374	9.667	10.414	10.29	9.012	9.955	9.38	9.75	10.161	10.084	10.552	9.355	8.926	10.192	10.141	10.672
PCK2	7.453	7.252	7.427	7.492	7.309	6.536	7.922	7.341	8.411	8.686	8.103	8.067	7.769	8.173	8.112	8.105	8.888	7.671	8.88	8.747	7.894	7.513	7.49	8.862	8.845	7.587	7.815	9.198	9.93	7.918	8.426	8.177	7.619	8.597	8.112	8.671	8.818	7.316	7.366	7.815	7.847	7.974	7.737	7.563	8.902	7.661	8.572	8.254	7.281
PDE3B	6.701	6.456	6.714	6.476	6.39	6.505	6.489	6.418	6.504	6.727	6.506	6.737	6.369	6.567	6.532	6.685	6.469	6.516	6.988	6.72	6.832	6.828	6.746	6.678	6.616	6.529	6.558	6.633	6.849	6.632	6.627	6.531	6.624	6.508	6.66	6.656	6.584	6.615	6.341	6.6	6.401	6.448	6.376	6.531	6.56	6.778	6.433	6.55	6.584
PDGFRA	9.312	8.98	8.169	7.696	8.765	6.716	6.375	8.801	7.115	7.57	9.05	8.54	7.482	9.499	8.09	8.807	7.621	8.233	7.086	7.696	9.669	7.226	7.732	8.304	7.761	7.881	8.623	7.73	7.766	8.57	8.908	9.028	8.111	7.357	7.422	7.44	7.372	7.107	6.459	7.016	6.742	8.119	7.417	9.01	6.9	7.697	6.932	6.434	8.35
PDK1	7.208	6.608	7.222	7.146	6.715	6.572	6.585	6.738	7.26	6.939	6.652	7.489	7.145	6.972	7.207	7.126	6.667	6.675	6.888	6.811	6.885	7.275	7.2	6.769	6.915	7.123	7.829	6.839	7.586	7.168	6.902	7.028	7.638	7.468	6.909	7.076	6.856	7.03	6.875	7.142	7.016	7.297	7.528	7.044	6.899	6.937	7.387	7.088	7.036
PDK2	6.639	6.714	6.75	6.592	6.858	8.096	6.542	6.866	6.557	6.528	6.765	6.55	6.757	6.609	6.655	6.815	6.742	6.781	6.661	6.595	6.418	6.61	6.613	6.658	6.692	6.846	6.625	6.702	6.778	6.793	6.69	6.731	6.509	6.633	6.601	6.712	6.661	6.865	6.845	6.706	6.613	6.822	6.667	6.725	6.758	6.624	6.844	6.804	6.674
PDPK1	8.896	8.784	8.763	8.929	9.21	6.763	8.215	8.684	8.768	8.702	8.337	8.623	8.685	8.285	8.162	8.463	8.218	7.909	7.844	8.354	7.752	8.501	8.249	8.348	8.2	8.489	8.249	7.893	8.096	8.455	8.798	8.107	8.24	7.714	8.64	7.906	7.977	8.06	8.321	8.616	9.005	8.285	8.654	8.562	8.395	8.406	8.144	8.444	9.178
PFKFB2	6.917	7.149	6.789	6.93	6.953	8.683	6.554	7.153	6.574	6.693	6.853	6.924	7.04	6.716	6.946	6.777	6.805	6.989	6.789	6.676	6.866	6.99	6.766	6.692	6.857	7.072	6.808	6.837	6.93	6.543	6.732	7.157	6.747	6.71	6.865	6.789	6.885	6.583	7.246	6.997	7.03	6.757	6.988	6.743	7.001	6.844	6.793	6.663	6.995
PHLPP1	6.845	6.556	7.105	7.091	6.905	6.448	6.591	6.816	7.168	6.617	7.664	6.894	6.855	7.131	6.898	6.739	6.794	6.772	7.084	6.947	8.201	6.956	7.035	6.901	7.142	7.168	7.276	7.639	7.357	7.539	7.141	6.886	7.14	7.15	7.649	7.197	7.084	7.157	7.215	6.879	7.257	6.678	7.079	7.088	7.593	6.909	7.322	6.699	6.788
PHLPP2	6.587	6.753	6.831	6.534	6.42	6.514	6.711	6.862	6.465	6.594	6.682	6.543	6.507	6.701	6.561	6.66	6.645	6.71	6.516	6.647	6.706	6.604	6.653	6.645	6.589	6.6	6.76	6.573	6.548	6.62	6.73	6.558	6.652	6.462	6.495	6.68	6.664	6.556	6.994	6.634	6.386	6.592	6.553	6.599	6.581	6.785	6.525	6.56	6.569
PIK3CA	7.939	8.213	8.335	8.21	8.379	6.934	7.38	7.848	7.649	8.341	7.855	7.905	7.948	7.416	7.756	7.563	7.35	8.355	8.397	7.483	7.977	8.016	8.335	7.894	7.537	7.677	7.642	7.711	7.342	7.307	7.458	7.424	6.833	7.401	7.542	7.273	7.348	7.239	7.405	7.198	7.187	7.767	7.733	7.606	8.083	7.697	7.508	7.128	8.267
PIK3CB	7.696	7.142	6.678	7.093	6.599	6.456	6.433	7.092	6.645	6.997	6.8	6.595	6.618	6.843	7.046	6.858	6.845	7.162	6.913	6.997	7.194	7.295	7.221	6.823	6.931	6.842	6.842	7.232	6.951	6.541	7.284	7.573	6.556	6.899	6.801	6.765	6.659	6.638	6.85	6.748	6.636	6.972	6.988	6.692	7.325	6.993	6.762	6.527	6.64
PIK3CD	7.421	7.108	7.524	7.071	7.922	8.439	7.433	7.117	7.024	7.211	7.091	7.402	7.675	7.662	7.224	7.807	7.968	6.967	7.113	7.326	7.534	7.212	7.439	7.344	7.368	7.523	7.513	6.795	7.328	7.29	7.23	7.61	8.374	8.152	7.029	7.362	7.42	7.831	8.989	7.029	8.412	7.448	7.775	7.837	7.274	7.378	7.662	7.595	7.694
PIK3CG	7.902	6.622	6.654	6.498	6.917	6.53	6.745	6.721	6.659	6.776	6.879	6.868	6.53	7.36	6.844	6.508	6.922	6.74	6.966	6.879	6.556	6.79	6.767	6.967	6.727	6.612	7.238	6.678	6.652	6.592	6.746	7.178	7.362	6.961	6.687	6.691	6.787	6.592	6.762	6.726	6.611	6.64	6.57	7.185	6.549	6.942	6.679	6.411	6.762
PIK3R1	8.789	8.013	8.152	9.059	8.958	6.493	8.027	8.195	8.719	8.024	8.262	9.96	6.752	7.725	7.62	8.014	8.018	8.063	7.49	8.031	7.149	7.464	7.277	8.398	7.728	7.396	8.056	7.754	7.911	8.33	7.919	7.886	7.87	7.013	7.004	7.647	7.783	9.788	6.964	7.223	7.403	7.602	7.139	8.264	7.518	7.338	7.594	6.764	8.776
PIK3R3	6.852	6.498	6.536	6.568	6.621	7.27	6.357	6.483	6.756	6.461	6.758	6.687	6.653	6.432	6.432	6.451	6.781	6.601	6.708	6.769	6.907	6.704	6.493	6.642	6.607	6.587	6.671	6.534	6.696	6.829	6.708	6.655	6.419	6.684	6.619	6.656	6.627	6.531	6.504	6.558	6.435	6.506	6.814	6.716	6.496	6.646	6.423	6.504	6.796
PPP2CA	11.966	11.413	11.954	12.2	11.91	12.064	11.559	11.689	11.743	12.271	10.991	11.824	11.643	11.6	11.226	10.97	11.019	11.479	11.261	11.22	11.438	11.422	11.654	11.299	10.939	11.293	11.115	11.21	11.12	10.978	11.44	11.498	11.218	10.93	11	11.063	11.193	11.218	11.115	10.878	11.514	11.385	11.615	11.581	10.879	11.66	11.291	11.548	12.153
PPP2CB	9.168	8.251	8.571	8.657	8.606	6.57	7.695	9.722	9.23	8.826	8.557	8.208	9.176	8.407	8.84	8.594	9.024	8.274	9.219	8.655	9.069	8.975	9.804	8.783	8.631	9.358	9.074	8.681	9.458	9.107	8.806	8.45	7.966	8.523	9.365	8.49	8.282	8.592	8.654	8.049	8.13	8.419	9.478	8.532	7.921	8.238	8.224	8.187	9.304
PPP2R1A	8.911	9.633	9.457	9.435	9.714	9.631	9.07	9.387	9.775	9.338	10.428	9.831	9.121	10.609	10.017	10.575	10.538	10.163	9.748	10.998	10.508	9.976	9.861	10.089	10.249	10.196	9.987	9.922	10.474	10.917	10.709	10.982	10.423	10.09	10.599	10.738	10.688	11.53	11.147	10.254	11.524	10.498	10.639	10.898	10.431	10.869	10.704	9.851	10.84
PPP2R1B	6.816	6.719	6.67	6.577	6.703	7.426	6.556	6.462	6.729	6.547	6.591	6.87	6.373	6.417	6.487	6.556	6.495	6.55	6.59	6.554	6.609	6.592	6.435	6.534	6.556	6.61	6.511	6.524	6.541	6.501	6.614	6.652	6.651	6.576	6.427	6.452	6.468	6.576	6.616	6.567	6.521	6.708	6.688	6.462	6.664	6.589	6.568	6.718	6.604
PPP2R2A	8.533	8.23	8.051	8.192	8.58	7.715	8.385	9.819	9.38	8.459	8.596	8.489	9.88	8.785	9.839	9.379	8.698	8.349	8.97	9.431	9.91	9.455	9.918	9.289	9.012	9.769	9.214	9.025	9.946	9.923	9.663	8.905	9.586	9.743	10.249	8.859	8.947	9.951	9.876	9.178	9.517	9.414	10.246	9.071	9.217	8.634	9.271	9.727	9.522
PRKAA1	10.449	9.45	9.946	9.385	9.6	10.196	10.649	10.084	9.379	9.089	8.94	9.667	9.69	8.94	9.126	9.073	9.44	9.845	9.391	9.824	9.523	9.387	8.592	9.141	9.31	8.529	9.349	8.735	8.838	8.834	8.745	9.196	9.321	9.323	8.694	9.286	9.181	9.156	8.697	8.979	8.555	9.733	8.573	9.392	9.012	9.167	8.973	9.358	8.825
PRKAA2	6.408	6.535	6.415	6.476	6.398	6.525	6.402	6.562	6.377	6.437	6.586	6.845	6.385	6.512	6.417	6.417	6.414	6.382	6.578	6.517	6.498	6.507	6.443	6.422	6.261	6.484	6.515	6.63	6.561	6.382	6.511	6.388	6.333	6.594	6.688	6.587	6.682	6.423	6.407	6.288	6.363	6.46	6.381	6.566	6.452	6.639	6.397	6.397	6.406
PRKAB1	7.507	8.024	7.133	7.521	7.534	6.443	8.062	7.244	8.047	7.317	7.69	7.442	7.054	7.591	7.217	7.86	7.959	7.212	8.439	7.998	7.51	7.474	7.529	7.588	7.559	7.385	7.15	7.771	7.486	7.561	7.699	7.31	7.438	7.616	7.69	8.365	8.278	6.828	7.671	7.826	6.836	7.309	7.288	7.692	7.812	7.456	8.023	7.145	7.341
PRKACA	6.623	6.447	6.533	6.553	6.498	6.493	6.457	6.565	6.461	6.491	6.584	6.621	6.643	6.631	6.571	6.499	6.613	6.498	6.547	6.617	6.422	6.547	6.488	6.452	6.559	6.594	6.524	6.544	6.686	6.753	6.527	6.601	6.756	6.582	6.584	6.625	6.564	6.652	6.765	6.53	6.535	6.604	6.63	6.602	6.497	6.576	6.45	6.56	6.551
PRKCA	7.941	8.748	7.873	8.477	8.63	6.778	8.342	7.29	6.956	7.38	8.068	7.55	6.7	7.47	7.389	8.644	7.993	7.961	7.411	7.951	7.196	7.415	7.29	8.391	8.107	7.156	7.959	7.191	6.847	7.875	7.716	7.607	7.722	8.016	6.791	7.399	7.379	8.575	6.856	8.157	7.107	8.793	6.862	7.927	7.474	7.657	8.098	7.598	8.016
PRKCB	6.633	6.689	6.569	6.497	6.676	6.538	6.498	6.719	6.976	6.627	6.606	6.748	6.506	6.735	6.615	6.435	6.569	6.986	6.691	6.853	6.721	6.698	6.678	6.63	6.775	6.713	6.744	6.626	6.492	6.644	6.625	6.614	6.61	6.624	6.544	6.9	6.588	6.813	6.674	6.617	6.518	6.838	6.619	6.757	6.612	6.753	6.54	6.511	6.676
PRKCZ	9.276	9.368	9.103	8.751	9.876	13.081	10.348	8.511	9.326	8.25	7.058	9.495	9.517	7.557	7.617	8.408	8.329	7.487	7.521	8.377	8.394	8.691	7.7	8.003	7.95	7.582	7.273	7.365	8.627	7.866	8.352	7.862	8.837	8.351	8.178	8.154	8.239	8.5	9.021	7.978	8.746	8.357	8.103	8.584	8.157	7.65	7.73	7.557	7.965
PRKDC	8.403	9.839	9.426	8.803	8.733	6.524	9.599	9.578	9.589	9.335	8.884	9.685	9.075	10.168	9.334	9.897	9.893	9.423	8.939	9.281	9.464	9.217	9.297	8.827	9.65	9.619	9.168	9.697	9.65	9.921	10.06	9.921	10.936	9.358	10.135	10.1	9.916	9.012	9.051	10.023	9.231	10.09	9.505	8.512	10.265	9.761	9.623	10.366	8.064
PSEN1	6.585	6.464	6.445	6.609	6.436	6.458	6.857	6.512	6.328	6.443	6.317	6.559	6.577	6.461	6.497	6.471	6.547	6.526	6.379	6.419	6.519	6.417	6.442	6.461	6.427	6.443	6.331	6.533	6.455	6.442	6.403	6.452	6.798	6.419	6.571	6.301	6.415	6.498	6.551	6.409	6.674	6.579	6.386	6.389	6.544	6.411	6.619	6.551	6.432
PSMD11	7.42	7.478	7.659	7.735	7.415	8.349	8.084	7.512	7.697	7.906	8.202	8.022	7.622	8.149	7.797	7.686	7.679	7.787	7.899	7.302	7.666	7.569	7.648	7.496	7.665	7.678	7.762	7.78	7.672	7.386	7.68	7.874	7.385	7.434	8.24	8.083	7.792	7.777	7.707	7.686	7.903	8.08	8.064	7.496	7.792	7.944	8.082	8.145	7.599
PTEN	7.944	8.216	8.195	7.834	8.131	7.592	7.828	8.152	6.626	8.121	8.022	7.194	8.021	7.705	7.806	7.899	7.845	8.077	7.885	8.145	7.898	7.926	8.278	8.105	7.869	8.112	8.59	8.201	7.789	7.03	8.174	8.178	7.776	7.742	7.541	7.622	7.743	7.233	7.524	7.811	8.313	8.219	8.305	8.825	8.289	8.426	8.028	7.839	8.161
PTK2	11.477	10.545	11.402	10.358	10.616	9.74	10.663	10.933	10.648	10.833	10.586	10.866	10.561	10.1	10.081	10.913	11.054	10.775	11.098	11.238	10.238	10.675	11.4	10.975	11.206	11.117	11.494	10.929	11.738	11.126	11.865	10.524	10.991	11.166	11.248	11.653	11.746	10.428	9.881	10.359	10.158	10.883	10.889	10.354	11.27	10.908	9.317	10.595	11.575
PTPN11	9.358	10.175	10.39	10.108	9.921	8.068	9.958	10.39	9.542	9.866	9.636	10.096	10.36	8.956	9.486	9.178	8.976	8.855	9.132	8.96	10.676	9.486	9.494	9.121	8.632	9.485	9.111	9.082	9.462	9.276	8.849	9.036	7.95	9.669	9.396	8.907	8.876	9.589	9.065	9.508	8.692	9.687	10.008	9.926	9.227	9.414	8.922	9.194	9.187
RAC1	12.172	10.575	10.896	11.615	11.169	9.718	10.592	12.027	11.751	10.308	11.021	11.309	11.43	10.934	11.251	11.026	10.954	11.265	11.143	11.122	10.777	11.728	11.422	11.359	11.074	11.206	11.036	11.01	11.64	11.361	11.342	10.765	10.588	11.271	11.868	10.883	11.081	11.261	11.248	11.871	11.283	11.792	11.505	11.591	12.041	10.362	10.739	11.301	12.022
RAF1	8.35	7.794	8.31	8.02	8.038	6.909	7.874	7.935	8.226	7.938	8.124	8.036	8.246	7.924	8.081	8.337	8.503	8.496	8.194	8.182	8.238	8.092	7.985	8.232	7.941	7.895	7.992	7.603	8.756	7.976	8.793	8.071	8.037	8.204	8.484	8.119	8.145	7.931	8.627	8.104	8.426	8.619	8.293	8.51	8.264	8.641	7.869	8.257	7.991
RASA1	9.226	8.495	8.949	8.974	8.753	6.618	8.917	9.217	8.432	8.829	8.466	8.48	9.386	8.435	9.007	8.637	7.843	7.986	8.118	8.085	8.521	8.56	9.093	9.173	8.703	8.515	7.921	8.771	8.368	8.085	9.197	8.364	8.312	8.572	8.251	8.238	8.167	9.194	9.289	8.547	8.835	7.838	8.381	8.645	8.042	8.367	8.977	7.436	8.734
RB1	6.758	7.507	6.834	6.906	6.526	7.029	6.477	7.01	6.503	6.851	6.716	6.411	6.793	6.604	6.956	6.623	6.62	7.449	7.073	6.721	6.618	7.237	6.909	7.109	7.013	6.825	7.091	6.845	6.631	6.562	6.771	6.636	6.468	6.877	6.932	6.637	6.603	6.519	6.705	6.387	6.425	6.623	6.631	6.591	7.018	6.687	6.431	6.583	6.774
RBL1	6.423	6.427	6.321	6.327	6.433	7.184	6.424	6.493	6.522	6.507	6.463	6.438	6.634	6.475	6.401	6.331	6.426	6.493	6.304	6.533	6.452	6.414	6.636	6.393	6.762	6.463	6.462	6.451	6.493	6.493	6.415	6.539	6.381	6.693	6.546	6.447	6.274	6.309	6.454	6.651	6.375	6.51	6.493	6.532	6.53	6.307	6.503	6.486	6.503
RBL2	9.298	8.579	8.922	8.944	8.403	6.579	8.129	8.91	8.355	8.888	8.825	8.399	8.16	8.578	8.825	8.703	8.599	9.158	8.409	8.755	7.34	9.004	9.24	9.177	8.752	8.64	8.903	8.064	8.352	8.072	8.641	8.867	7.756	8.555	8.753	8.958	8.666	8.278	8.363	8.671	9.438	8.504	8.188	9.158	9.111	8.5	8.82	8.258	8.675
RELA	6.721	6.633	6.857	6.813	6.605	6.907	7.038	6.938	6.859	6.572	6.649	6.572	7.058	6.692	6.941	6.771	7.027	6.863	6.75	6.697	6.8	6.979	6.75	6.686	6.976	6.671	6.711	6.71	6.94	6.758	6.817	6.709	6.615	7.269	7.033	6.966	7.059	6.589	7.234	6.884	7.239	6.924	6.892	6.79	6.927	6.889	6.851	6.551	6.863
RHEB	9.209	11	9.459	9.836	8.931	7.389	8.4	10.07	10.011	9.873	10.362	9.603	9.458	10.254	9.998	9.667	9.544	10.382	10.348	9.332	9.967	10.256	10.167	9.709	10.398	9.775	9.96	9.752	9.911	9.763	10.052	10.415	9.079	9.665	10.058	10.345	9.923	9.38	9.851	9.775	9.513	10.222	10.022	9.712	11.097	11.355	9.399	9.209	10.921
RHOA	10.85	10.113	10.624	10.331	10.951	8.348	10.034	10.876	10.833	10.375	10.945	10.324	10.396	10.988	10.854	10.687	11.102	11.054	10.833	10.936	10.996	10.953	10.6	11.008	10.526	10.647	11.218	10.294	11.305	11.098	10.82	10.806	10.484	10.936	10.678	10.634	10.713	10.463	11.214	10.75	10.399	10.972	10.697	10.905	10.541	10.587	10.615	10.504	11.069
RICTOR	6.68	6.567	6.699	6.602	6.466	6.486	6.472	6.955	6.649	6.59	6.588	6.391	6.586	6.525	6.601	6.585	6.494	7.034	6.708	6.805	6.457	6.734	6.639	6.609	6.491	6.377	6.74	6.822	6.711	6.709	6.694	6.721	6.549	6.823	6.672	6.673	6.819	6.603	6.495	6.603	6.462	6.851	6.679	6.69	6.54	6.666	6.56	6.756	6.631
RPS6KA1	8.307	7.328	7.44	7.829	8.04	10.069	8.005	7.857	8.557	7.56	7.046	8.927	8.664	7.852	8.001	7.967	8.547	7.977	7.735	8.558	8.321	7.909	7.724	7.901	7.947	8.064	7.695	7.61	7.947	7.915	8.604	7.656	9.628	8.276	7.682	7.944	7.981	8.94	9.237	8.428	9.158	8.952	8.328	8.261	8.045	7.353	8.461	8.98	8.847
RPS6KB1	9.885	9.886	9.996	9.967	9.669	9.396	9.907	9.881	9.716	9.724	9.159	10.339	10.174	8.702	9.135	8.829	8.687	9.012	8.815	8.925	8.9	9.188	8.66	8.736	8.613	8.882	9.408	8.655	8.864	8.696	8.998	8.646	8.73	9.15	8.608	8.39	8.731	8.891	8.622	8.861	8.069	9.586	9.844	9.069	9.021	8.676	9.595	9.302	8.997
RPS6KB2	9.926	10.511	10.449	11.063	11.075	11.733	11.041	11.982	11.465	10.343	8.967	10.498	12.565	9.347	10.048	9.59	11.118	9.775	9.299	9.72	9.623	9.969	10.266	9.438	9.706	10.379	9.436	8.738	9.96	10.036	9.928	9.949	10.241	10.367	10.822	9.845	9.926	10.135	10.723	10.087	10.745	9.885	9.577	10.177	9.602	9.104	10.453	9.525	10.268
SESN3	6.646	8.375	7.953	8.079	8.08	6.534	8.224	9.746	7.726	9.613	7.708	7.803	9.378	7.129	9.191	9.184	6.833	7.128	7.267	7.238	6.804	7.868	9.21	6.915	7.948	7.291	7.018	8.01	8.942	6.791	7.149	7.313	7.376	7.561	7.659	6.846	7.087	6.624	7.22	6.955	7.869	7.486	7.702	7.166	6.969	6.549	7.882	7.324	6.897
SFN	10.3	8.181	10.744	10.751	12.324	12.505	10.93	11.074	10.936	10.68	9.915	11.14	12.703	9.174	11.438	10.976	10.869	10.939	10.431	10.655	7.451	10.433	11.802	10.342	11.664	12.061	10.429	9.876	10.121	11.033	11.436	11.191	11.161	12.627	11.214	10.076	10.18	11.251	13.154	11.766	13.472	11.546	12.487	12	11.239	9.251	12.602	12.151	11.97
SHC1	10.121	9.739	10.684	10.562	11.372	12.08	10.293	10.648	10.144	10.157	11.047	10.502	11.285	10.594	10.554	11.062	10.602	10.565	10.907	11.189	10.193	10.189	10.513	10.605	10.495	10.912	10.394	9.552	11.133	10.796	11.574	11.458	11.841	11.605	9.836	9.855	9.976	11.865	12.203	11.854	11.469	10.82	10.701	11.259	10.932	11.694	11.171	10.613	12.039
SKP2	8.58	9.685	9.853	9.267	9.359	7.207	9.882	9.659	9.463	9.05	8.98	9.582	8.883	9.145	9.488	9.364	8.934	10.094	9.046	9.831	10.294	9.474	9.423	8.82	8.768	8.581	9.703	9.387	9.056	9.522	8.495	9.88	9.098	9.244	9.52	8.857	8.938	9.405	8.287	9	9.894	9.238	8.907	9.625	9.413	9.121	9.267	9.059	10.051
SLC2A4	6.336	6.559	6.571	6.386	6.441	6.491	6.422	6.465	6.564	6.447	6.379	6.448	6.313	6.39	6.501	6.492	6.475	6.28	6.393	6.459	6.531	6.436	6.538	6.398	6.465	6.433	6.574	6.492	6.436	6.423	6.459	6.495	6.577	6.517	6.538	6.489	6.475	6.613	6.501	6.5	6.436	6.565	6.402	6.576	6.352	6.515	7.044	6.493	6.497
SOD2	9.926	8.597	9.168	10.037	9.299	9.206	8.846	9.69	9.335	9.742	9.058	8.645	11.416	11.008	9.943	9.029	10.359	10.161	9.973	9.672	9.182	10.583	10.406	10.132	10.223	9.394	11.672	9.247	10.028	8.63	9.932	11.183	10.114	11.321	10.36	9.202	9.414	9.398	9.356	11.143	10.812	10.146	12.586	8.934	10.523	11.581	10.811	10.255	10.345
SOS1	7.056	6.697	6.515	6.519	6.647	6.499	6.562	6.675	6.513	6.499	6.491	6.707	6.651	6.713	6.456	6.413	6.486	6.606	6.635	6.685	6.387	6.588	6.506	6.633	6.431	6.433	6.412	6.588	6.577	6.531	6.658	6.476	6.441	6.47	6.585	6.848	6.813	6.469	6.573	6.524	6.38	6.33	6.441	6.617	6.653	6.696	6.455	6.438	6.537
SREBF1	8.633	8.457	8.12	9.5	8.707	9.205	8.297	8.591	9.182	8.227	8.479	8.627	8.291	9.524	7.836	7.447	9.022	8.254	10.213	8.544	9.334	9.784	7.906	9.406	8.96	8.535	8.175	7.748	8.635	8.365	9.229	8.752	8.749	9.601	8.981	9.995	9.799	9.246	9.12	9.055	9.117	8.489	8.103	8.166	9.043	8.583	9.005	8.701	8.085
TBC1D4	7.9	7.294	7.359	7.336	7.658	6.719	8.405	7.511	7.817	7.367	7.284	6.988	8.216	7.302	7.515	7.223	7.009	8.17	7.128	7.112	7.206	7.513	7.413	7.049	7.587	7.373	7.256	7.518	7.479	6.951	7.472	7.151	6.669	7.037	7.016	6.703	6.679	7.198	7.194	7.44	7.36	7.689	7.515	7.307	7.213	7.054	6.968	6.845	7.372
TCL1A	6.593	6.501	6.433	6.536	6.59	7.149	7.306	6.454	6.645	6.584	6.365	6.531	6.401	6.362	6.429	6.492	6.455	6.555	6.347	7.354	6.382	6.566	6.501	6.759	6.495	6.515	6.556	6.501	6.562	6.347	6.433	6.548	6.473	6.457	6.584	6.496	6.581	6.446	6.649	6.384	6.726	6.403	6.558	6.445	6.434	6.413	6.814	6.405	6.522
THEM4	6.92	6.422	6.884	6.403	6.516	6.396	6.603	6.602	6.364	6.516	6.881	6.308	6.47	6.758	6.679	6.53	6.696	6.822	6.675	6.628	6.569	6.854	6.711	6.678	6.553	6.735	6.603	6.435	6.635	6.504	6.546	6.595	6.398	6.592	6.661	6.393	6.539	6.611	6.507	6.715	6.462	6.572	6.902	6.477	6.92	6.603	6.422	6.882	6.724
TIRAP	6.549	6.453	6.394	6.586	6.464	6.504	6.619	6.561	6.436	6.56	6.526	6.626	6.305	6.621	6.547	6.516	6.394	6.543	6.599	6.55	6.566	6.502	6.648	6.474	6.544	6.692	6.475	6.66	6.599	6.454	6.536	6.524	6.852	6.432	6.476	6.581	6.616	6.654	6.707	6.405	6.659	6.472	6.646	6.578	6.392	6.572	6.662	6.511	6.498
TLR4	6.755	6.47	6.408	6.365	6.626	8.377	6.379	6.781	6.484	6.436	6.743	6.416	6.335	6.608	6.473	6.622	6.484	6.635	6.582	6.613	7.645	6.518	6.524	6.509	6.521	6.426	6.654	6.612	6.624	6.597	6.664	6.689	6.363	6.527	6.472	6.597	6.62	6.495	6.387	6.553	6.365	6.389	6.532	6.51	6.433	6.607	6.551	6.495	6.586
TNFSF10	11.155	6.822	11.124	10.16	9.98	6.371	10.49	9.249	8.39	10.423	10.131	7.929	9.424	9.129	8.505	9.177	9.597	11.61	10.309	11.305	7.089	10.775	9.602	11.001	9.793	9.826	11.21	9.457	9.311	8.929	8.582	9.964	8.439	10.527	7.531	9.702	9.73	7.889	7.127	8.219	8.482	10.652	9.788	8.333	8.6	10.321	11.106	9.964	10.097
TOLLIP	6.789	6.771	7.251	8.042	7.33	6.577	6.476	7.285	7.166	7.409	7.098	6.621	7.634	6.964	6.876	7.201	7.473	7.132	6.974	6.963	7.46	7.156	7.114	7.248	6.928	7.458	7.173	7.065	7.333	7.437	7.709	7.032	6.827	7.574	7.464	7.364	7.226	7.667	7.694	7.435	7.635	7.075	7.484	7.881	7.215	6.924	6.898	6.977	8.153
TRIB3	6.917	7.722	7.338	7.66	7.928	10.07	7.446	7.989	8.776	7.633	8.232	8.113	8.49	7.527	8.123	8.211	9.572	8.338	8.362	7.774	10.022	7.927	8.199	7.987	7.753	7.864	7.22	8.407	10.754	7.689	8.439	7.635	8.813	8.212	8.177	9.139	9.151	8.904	10.399	8.758	8.859	8.183	7.965	7.296	8.39	7.867	8.238	8.746	7.209
TRIM63	6.59	6.623	6.593	6.544	6.546	7.515	6.656	6.73	6.822	6.464	6.492	6.574	6.547	6.492	6.461	6.756	6.542	6.62	6.532	6.55	6.247	6.406	6.585	6.486	6.415	6.466	6.504	6.433	6.6	6.485	6.527	6.592	6.528	6.629	6.59	6.49	6.454	6.483	6.618	6.643	6.648	6.741	6.433	6.631	6.607	6.468	6.607	6.53	6.596
TSC1	8.607	9.212	8	8.822	8.399	7.983	8.461	7.153	7.75	8.18	8.347	8.271	7.966	7.76	7.497	8.892	8.335	7.825	8.296	8.541	7.576	7.834	7.5	8.87	8.762	8.31	7.979	8.025	7.849	9.251	8.269	8.251	8.069	7.959	8.456	8.591	9.032	8.932	8.092	8.242	8.016	8.83	8.176	8.392	8.622	8.211	8.423	8.682	9.664
TSC2	7.042	7.343	7.691	7.205	7.291	8.516	8.016	7.022	7.251	6.792	7.014	7.092	6.643	7.528	6.903	7.456	7.571	7.131	7.033	7.714	7.425	7.019	7.02	7.127	7.215	7.456	6.769	7.175	7.202	8.564	8.126	7.497	7.628	7.238	8.121	7.411	7.369	7.828	7.531	8.141	8.082	7.42	7.269	7.742	7.518	7.363	7.466	7.839	7.895
UBA52	12.994	13.034	13.369	12.444	13.067	12.024	13.149	13.317	13.124	13.105	13.796	12.572	13.01	13.333	12.841	13.394	13.237	12.782	12.703	13.115	13.568	12.801	12.698	13.086	13.067	12.999	13.231	12.949	13.362	13.312	12.967	13.053	12.769	13.149	12.941	13.202	13.323	12.967	12.718	12.41	13.034	13.149	13.301	13.17	13.328	13.426	13.362	13.247	13.112
WASL	8.561	8.908	8.911	9.033	8.628	6.622	8.235	9.181	9.934	8.834	9.396	8.96	9.691	9.166	9.544	9.398	8.763	9.542	9.182	8.566	8.527	9.818	9.841	9.2	9.591	9.262	9.038	8.58	9.342	9.186	9.665	9.555	8.269	8.99	9.627	9.236	9.461	8.388	8.906	8.446	8.619	9.687	9.604	9.177	10.001	9.392	9.228	8.409	10.228
WNK1	9.274	8.723	9.667	9.31	9.475	6.644	8.993	9.675	9.602	8.798	9.077	9.302	8.939	8.554	9.553	9.297	8.668	10.002	8.601	8.625	9.286	9.119	9.437	8.863	8.771	9.066	9.819	8.759	9.454	8.435	8.874	9.128	8.48	8.695	8.788	8.636	8.728	8.88	8.55	9.201	9.09	9.961	9.329	9.083	8.863	8.2	9.3	8.54	10.275
YWHAB	12.007	11.519	12.091	11.832	11.859	10.556	11.425	11.912	11.682	11.79	11.406	11.479	11.629	10.655	10.829	10.598	11.065	11.063	10.723	10.714	10.703	10.616	10.879	11.396	10.72	11.199	11.337	10.991	10.594	10.128	10.79	10.148	10.869	10.918	10.89	10.925	11.07	11.057	10.792	10.73	10.721	10.927	10.009	10.68	10.086	11.127	10.742	10.158	11.268
YWHAE	7.819	8.178	8.256	8.422	8.067	6.369	7.507	8.561	8.456	8.329	9.811	8.241	8.109	9.869	9.726	9.333	8.417	9.623	9.608	8.821	10.714	9.742	10.553	9.559	9.822	9.831	9.769	10.059	9.168	9.15	10.031	9.484	9.65	10.405	9.92	9.805	9.779	9.665	10.031	9.772	10.158	9.609	9.193	9.411	9.141	9.872	10.196	10.437	9.207
YWHAG	10.562	10.334	11.141	10.603	10.676	9.482	9.369	10.841	10.956	10.38	10.309	11.337	10.532	10.277	9.97	10.382	9.682	10.375	9.6	9.132	10.161	10.818	10.319	9.502	10.588	10.144	10.374	10.509	10.378	10.1	10.222	10.487	9.964	10.242	10.105	9.431	9.642	10.303	10.562	10.479	10.779	10.27	10.557	10.633	10.369	10.365	9.789	10.362	10.86
YWHAH	11.715	11.602	11.876	12.012	12.126	10.66	11.771	11.537	10.779	11.72	11.257	11.422	10.982	11.748	11.028	11.309	11.323	11.183	11.186	10.937	10.537	10.723	10.622	11.021	11.51	10.894	11.317	10.72	10.879	11.422	11.134	11.546	10.752	11.357	10.818	11.197	11.264	11	11.53	11.149	10.802	11.662	11.122	11.118	11.46	10.7	11.477	11.129	11.259
YWHAQ	11.552	12.642	11.807	12.487	11.576	10.199	11.487	12.321	11.94	12.731	12.421	12.07	12.241	12.003	12.414	11.389	11.458	12.399	11.849	11.27	11.406	11.68	12.257	11.35	12.083	11.893	12.058	12.074	11.748	11.921	11.769	11.904	11.232	12.018	12.244	11.382	11.251	11.61	11.846	12.714	11.427	11.456	11.301	11.122	11.871	12.296	12.052	12.234	11.723
YWHAZ	12.81	12.328	12.994	12.395	12.897	10.313	12.251	13.44	12.294	12.494	13.1	12.129	12.787	12.769	12.487	12.752	12.666	12.141	12.706	11.711	11.741	12.534	13.081	12.271	12.756	12.685	12.476	12.685	12.498	12.752	13.181	12.538	12.083	12.274	12.855	12.726	12.414	11.554	12.37	12.444	12.734	12.756	12.805	12.872	13.253	12.113	13.11	12.828	12.413
[truncated: 59 more columns]
